# Supplementary material for: Unveiling cryptic diversity of Diaporthe associated with leaf spots of Fagaceae in China using an integrative taxonomic approach
Source: IMA Fungus. 2026 May 15;17:e186438. doi: 10.3897/imafungus.17.186438 (PMC13197814; doi:10.3897/imafungus.17.186438)
Supplement: XML Treatment for Diaporthe arecae [file imafungus.17.186438-treatment2.xml]

<!DOCTYPE tp:taxon-treatment
  PUBLIC "-//TaxonX//DTD Taxonomic Treatment Publishing DTD v0 20100105//EN" "tax-treatment-NSO.dtd">
<tp:taxon-treatment xmlns:tp="http://www.plazi.org/taxpub"><tp:treatment-meta><kwd-group><label>Taxon classification</label><kwd>
                <named-content content-type="kingdom">Animalia</named-content>
              </kwd><kwd>
                <named-content content-type="order">Diaporthales</named-content>
              </kwd><kwd>
                <named-content content-type="family">Diaporthaceae</named-content>
              </kwd></kwd-group><mixed-citation publication-type="journal"><person-group><name><surname>Zhong</surname><given-names>Xue</given-names></name><name><surname>Voglmayr</surname><given-names>Hermann</given-names></name><name><surname>Xue</surname><given-names>Han</given-names></name><name><surname>Li</surname><given-names>Yong</given-names></name><name><surname>Jiang</surname><given-names>Ning</given-names></name></person-group><article-title>Unveiling cryptic diversity of <italic><tp:taxon-name><tp:taxon-name-part taxon-name-part-type="genus" reg="Diaporthe">Diaporthe</tp:taxon-name-part></tp:taxon-name></italic> associated with leaf spots of <italic><tp:taxon-name><tp:taxon-name-part taxon-name-part-type="family" reg="Fagaceae">Fagaceae</tp:taxon-name-part></tp:taxon-name></italic> in China using an integrative taxonomic approach</article-title><source>IMA Fungus</source><day>15</day><month>05</month><year>2026</year><volume>17</volume><pub-id pub-id-type="doi">10.3897/imafungus.17.186438</pub-id></mixed-citation></tp:treatment-meta><tp:nomenclature><tp:taxon-name><object-id xmlns:xlink="http://www.w3.org/1999/xlink" content-type="arpha" xlink:type="simple">BAD6FC2C-9D00-509C-874D-3E9E01EB9438</object-id>
                    		<tp:taxon-name-part taxon-name-part-type="genus" reg="Diaporthe">Diaporthe</tp:taxon-name-part> <tp:taxon-name-part taxon-name-part-type="species" reg="arecae">arecae</tp:taxon-name-part>
                    	</tp:taxon-name><tp:taxon-authority>(H.C. Srivast., Zakia &amp; Govindar.) R.R. Gomes, Glienke &amp; Crous, Persoonia 31: 16 (2013)</tp:taxon-authority><xref ref-type="fig" rid="F7">Fig. 7</xref></tp:nomenclature><tp:treatment-sec sec-type="Description"><title>Description.</title><p><bold><italic>Conidiomata</italic></bold> pycnidial, aggregated or solitary, erumpent, subglobose, black, 300–1200 μm diam., exuding white conidial masses. <bold><italic>Conidiophores</italic></bold> indistinct, usually reduced to conidiogenous cells. <bold><italic>Conidiogenous cells</italic></bold> hyaline, smooth, cylindrical to ampulliform, attenuate towards the apex, phialidic, 10.5–28.5 × 1.5–3.5 μm. <bold><italic>Alpha conidia</italic></bold> aseptate, hyaline, smooth, multi-guttulate, fusoid, straight or slightly curved, base truncate, (5.5–)6.5–8.5(–9.5) × 2–2.5(–3) μm (n = 50), L/W = 2.2–4.6. <bold><italic>Beta conidia</italic></bold> aseptate, hyaline, smooth, guttulate or not, filiform, curved or not, (12–)13.5–19.5(–24.5) × 1.5–2 μm (n = 50), L/W = 5.7–15.5.</p><fig id="F7" position="float" orientation="portrait"><object-id xmlns:xlink="http://www.w3.org/1999/xlink" content-type="doi" xlink:type="simple">10.3897/imafungus.17.186438.figure7</object-id><object-id xmlns:xlink="http://www.w3.org/1999/xlink" content-type="arpha" xlink:type="simple">76EF517F-EEA3-59BB-9568-EB5BEDD49F5A</object-id><label>Figure 7.</label><caption><p>Morphology of <italic><tp:taxon-name><tp:taxon-name-part taxon-name-part-type="genus" reg="Diaporthe">Diaporthe</tp:taxon-name-part> <tp:taxon-name-part taxon-name-part-type="species" reg="arecae">arecae</tp:taxon-name-part></tp:taxon-name></italic> (<abbrev xmlns:xlink="http://www.w3.org/1999/xlink" xlink:title="China Forestry Culture Collection Center" xlink:type="simple">CFCC</abbrev> 55899). <bold>A</bold> Colonies on <abbrev xmlns:xlink="http://www.w3.org/1999/xlink" xlink:title="potato dextrose agar" xlink:type="simple">PDA</abbrev>, <abbrev xmlns:xlink="http://www.w3.org/1999/xlink" xlink:title="malt peptone agar" xlink:type="simple">MPA</abbrev> and SNA after 20 d at 25 °C. <bold>B</bold> Conidiomata. <bold>C</bold> Conidiogenous cells. <bold>D–G</bold> Alpha and beta conidia. Scale bars: 400 μm (<bold>B</bold>); 10 μm (<bold>C–G</bold>).</p></caption><graphic xmlns:xlink="http://www.w3.org/1999/xlink" xlink:href="imafungus-17-e186438-g007.jpg" id="oo_1646171.jpg" position="float" orientation="portrait" xlink:type="simple"><uri content-type="original_file" xlink:type="simple">https://binary.pensoft.net/fig/1646171</uri></graphic></fig></tp:treatment-sec><tp:treatment-sec sec-type="Culture characteristics"><title>Culture characteristics.</title><p>Colonies on <abbrev xmlns:xlink="http://www.w3.org/1999/xlink" xlink:title="potato dextrose agar" xlink:type="simple">PDA</abbrev> flat, spreading, flocculent, with entire edge, white to mouse grey, reaching 25 mm in diam. after 10 days at 25 °C; colonies on <abbrev xmlns:xlink="http://www.w3.org/1999/xlink" xlink:title="malt peptone agar" xlink:type="simple">MPA</abbrev> flat, spreading, flocculent, with entire edge, white, reaching 25 mm in diam. after 10 days at 25 °C, forming black conidiomata with off-white masses; colonies on SNA flat, with sparse aerial mycelium and entire margin, white, reaching 25 mm in diam. after 20 days at 25 °C.</p></tp:treatment-sec><tp:treatment-sec sec-type="Distribution"><title>Distribution.</title><p>Worldwide.</p></tp:treatment-sec><tp:treatment-sec sec-type="Ecology"><title>Ecology.</title><p>Associated with leaf spot, branch canker and fruit rot diseases on various hosts, including <italic><tp:taxon-name><tp:taxon-name-part taxon-name-part-type="genus" reg="Citrus">Citrus</tp:taxon-name-part></tp:taxon-name></italic> sp., <italic><tp:taxon-name><tp:taxon-name-part taxon-name-part-type="genus" reg="Cyclobalanopsis">Cyclobalanopsis</tp:taxon-name-part> <tp:taxon-name-part taxon-name-part-type="species" reg="glauca">glauca</tp:taxon-name-part></tp:taxon-name></italic>, <italic><tp:taxon-name><tp:taxon-name-part taxon-name-part-type="genus" reg="Musa">Musa</tp:taxon-name-part></tp:taxon-name></italic> sp., <italic><tp:taxon-name><tp:taxon-name-part taxon-name-part-type="genus" reg="Pterocarpus">Pterocarpus</tp:taxon-name-part> <tp:taxon-name-part taxon-name-part-type="species" reg="indicus">indicus</tp:taxon-name-part></tp:taxon-name></italic>, <italic><tp:taxon-name><tp:taxon-name-part taxon-name-part-type="genus" reg="Senna">Senna</tp:taxon-name-part> <tp:taxon-name-part taxon-name-part-type="species" reg="bicapsularis">bicapsularis</tp:taxon-name-part></tp:taxon-name></italic>, <italic><tp:taxon-name><tp:taxon-name-part taxon-name-part-type="genus" reg="Subramanella">Subramanella</tp:taxon-name-part> <tp:taxon-name-part taxon-name-part-type="species" reg="arecae">arecae</tp:taxon-name-part></tp:taxon-name></italic>, etc.</p></tp:treatment-sec><tp:treatment-sec sec-type="Materials examined"><title>Materials examined.</title><p>CHINA • Hainan Province, Changjiang Li Autonomous County, Bawangling National Forest Park, on diseased leaves of <italic><tp:taxon-name><tp:taxon-name-part taxon-name-part-type="genus" reg="Cyclobalanopsis">Cyclobalanopsis</tp:taxon-name-part> <tp:taxon-name-part taxon-name-part-type="species" reg="glauca">glauca</tp:taxon-name-part></tp:taxon-name></italic>, 30 March 2019, Yong Li (culture <abbrev xmlns:xlink="http://www.w3.org/1999/xlink" xlink:title="China Forestry Culture Collection Center" xlink:type="simple">CFCC</abbrev> 55899).</p></tp:treatment-sec><tp:treatment-sec sec-type="Notes"><title>Notes.</title><p><italic><tp:taxon-name><tp:taxon-name-part taxon-name-part-type="genus" reg="Diaporthe">Diaporthe</tp:taxon-name-part> <tp:taxon-name-part taxon-name-part-type="species" reg="arecae">arecae</tp:taxon-name-part></tp:taxon-name></italic> was recently circumscribed based on a combination of phylogenetic analysis, <abbrev xmlns:xlink="http://www.w3.org/1999/xlink" xlink:title="genealogical concordance phylogenetic species recognition" xlink:type="simple">GCPSR</abbrev>, and coalescence-based models (<xref ref-type="bibr" rid="B10">Dissanayake et al. 2024</xref>). In the current study, isolate <abbrev xmlns:xlink="http://www.w3.org/1999/xlink" xlink:title="China Forestry Culture Collection Center" xlink:type="simple">CFCC</abbrev> 55899 clustered with the ex-type strain of <italic><tp:taxon-name><tp:taxon-name-part taxon-name-part-type="genus" reg="Diaporthe">D.</tp:taxon-name-part> <tp:taxon-name-part taxon-name-part-type="species" reg="arecae">arecae</tp:taxon-name-part></tp:taxon-name></italic> (CBS 161.64) in the multi-locus phylogeny (Fig. <xref ref-type="fig" rid="F1">1</xref>). To our knowledge, this is the first report of <italic><tp:taxon-name><tp:taxon-name-part taxon-name-part-type="genus" reg="Diaporthe">D.</tp:taxon-name-part> <tp:taxon-name-part taxon-name-part-type="species" reg="arecae">arecae</tp:taxon-name-part></tp:taxon-name></italic> causing leaf spots on <italic><tp:taxon-name><tp:taxon-name-part taxon-name-part-type="genus" reg="Cyclobalanopsis">Cyclobalanopsis</tp:taxon-name-part> <tp:taxon-name-part taxon-name-part-type="species" reg="glauca">glauca</tp:taxon-name-part></tp:taxon-name></italic> in China.</p></tp:treatment-sec><tp:treatment-sec><!--Section generated to contain objects referenced in tp:taxon-treatment.--><fig id="F1" position="float" orientation="portrait"><object-id xmlns:xlink="http://www.w3.org/1999/xlink" content-type="doi" xlink:type="simple">10.3897/imafungus.17.186438.figure1</object-id><object-id xmlns:xlink="http://www.w3.org/1999/xlink" content-type="arpha" xlink:type="simple">F8F86ED8-FF53-5F67-9660-DF7F70AE8D7F</object-id><label>Figure 1.</label><caption><p>Phylogram of <italic><tp:taxon-name><tp:taxon-name-part taxon-name-part-type="genus" reg="Diaporthe">Diaporthe</tp:taxon-name-part> <tp:taxon-name-part taxon-name-part-type="species" reg="arecae">arecae</tp:taxon-name-part></tp:taxon-name></italic> and related species resulting from a maximum likelihood analysis based on the <abbrev xmlns:xlink="http://www.w3.org/1999/xlink" xlink:title="internal transcribed spacer" xlink:type="simple">ITS</abbrev>, <italic><abbrev xmlns:xlink="http://www.w3.org/1999/xlink" xlink:title="calmodulin" xlink:type="simple">cal</abbrev></italic>, <italic><abbrev xmlns:xlink="http://www.w3.org/1999/xlink" xlink:title="histone H3" xlink:type="simple">his3</abbrev></italic>, <italic><abbrev xmlns:xlink="http://www.w3.org/1999/xlink" xlink:title="translation elongation factor 1-alpha" xlink:type="simple">tef1</abbrev></italic> and <italic><abbrev xmlns:xlink="http://www.w3.org/1999/xlink" xlink:title="beta-tubulin" xlink:type="simple">tub2</abbrev></italic> gene loci. Numbers above the branches indicate <abbrev xmlns:xlink="http://www.w3.org/1999/xlink" xlink:title="Maximum Likelihood" xlink:type="simple">ML</abbrev> bootstrap values (left, <abbrev xmlns:xlink="http://www.w3.org/1999/xlink" xlink:title="Maximum Likelihood" xlink:type="simple">ML</abbrev><abbrev xmlns:xlink="http://www.w3.org/1999/xlink" xlink:title="bootstrap value" xlink:type="simple">BS</abbrev> ≥ 50%) and Bayesian posterior probabilities (right, BPP ≥ 0.90). Ex-type strains are marked with *, and isolates from this study are in bold blue. Colored vertical bars on the right indicate species delimitation results based on the 5-locus phylogeny (5-loci), Poisson Tree Processes (<abbrev xmlns:xlink="http://www.w3.org/1999/xlink" xlink:title="Poisson Tree Processes" xlink:type="simple">PTP</abbrev>), and Multi-rate <abbrev xmlns:xlink="http://www.w3.org/1999/xlink" xlink:title="Poisson Tree Processes" xlink:type="simple">PTP</abbrev> (<abbrev xmlns:xlink="http://www.w3.org/1999/xlink" xlink:title="Multi-rate PTP" xlink:type="simple">mPTP</abbrev>). The scale bar represents the expected number of nucleotide substitutions per site. The tree is rooted with <italic><tp:taxon-name><tp:taxon-name-part taxon-name-part-type="genus" reg="Diaporthe">D.</tp:taxon-name-part> <tp:taxon-name-part taxon-name-part-type="species" reg="eres">eres</tp:taxon-name-part></tp:taxon-name></italic> (AR5193 and DLR12a).</p></caption><graphic xmlns:xlink="http://www.w3.org/1999/xlink" xlink:href="imafungus-17-e186438-g001.jpg" id="oo_1646165.jpg" position="float" orientation="portrait" xlink:type="simple"><uri content-type="original_file" xlink:type="simple">https://binary.pensoft.net/fig/1646165</uri></graphic></fig></tp:treatment-sec><ref-list><ref id="B10"><mixed-citation xmlns:xlink="http://www.w3.org/1999/xlink" xlink:type="simple">Dissanayake AJ, Zhu JT, Chen YY et al. (2024) A re-evaluation of <italic><tp:taxon-name><tp:taxon-name-part taxon-name-part-type="genus">Diaporthe</tp:taxon-name-part></tp:taxon-name></italic>: refining the boundaries of species and species complexes. Fungal Diversity 126(1): 1–125. <ext-link xlink:href="10.1007/s13225-024-00538-7" ext-link-type="doi" xlink:type="simple">https://doi.org/10.1007/s13225-024-00538-7</ext-link></mixed-citation></ref></ref-list></tp:taxon-treatment>
