# Supplementary material for: Unveiling cryptic diversity of Diaporthe associated with leaf spots of Fagaceae in China using an integrative taxonomic approach
Source: IMA Fungus. 2026 May 15;17:e186438. doi: 10.3897/imafungus.17.186438 (PMC13197814; doi:10.3897/imafungus.17.186438)
Supplement: XML Treatment for Diaporthe changjiangensis [file imafungus.17.186438-treatment4.xml]

<!DOCTYPE tp:taxon-treatment
  PUBLIC "-//TaxonX//DTD Taxonomic Treatment Publishing DTD v0 20100105//EN" "tax-treatment-NSO.dtd">
<tp:taxon-treatment xmlns:tp="http://www.plazi.org/taxpub"><tp:treatment-meta><kwd-group><label>Taxon classification</label><kwd>
                <named-content content-type="kingdom">Animalia</named-content>
              </kwd><kwd>
                <named-content content-type="order">Diaporthales</named-content>
              </kwd><kwd>
                <named-content content-type="family">Diaporthaceae</named-content>
              </kwd></kwd-group><mixed-citation publication-type="journal"><person-group><name><surname>Zhong</surname><given-names>Xue</given-names></name><name><surname>Voglmayr</surname><given-names>Hermann</given-names></name><name><surname>Xue</surname><given-names>Han</given-names></name><name><surname>Li</surname><given-names>Yong</given-names></name><name><surname>Jiang</surname><given-names>Ning</given-names></name></person-group><article-title>Unveiling cryptic diversity of <italic><tp:taxon-name><tp:taxon-name-part taxon-name-part-type="genus" reg="Diaporthe">Diaporthe</tp:taxon-name-part></tp:taxon-name></italic> associated with leaf spots of <italic><tp:taxon-name><tp:taxon-name-part taxon-name-part-type="family" reg="Fagaceae">Fagaceae</tp:taxon-name-part></tp:taxon-name></italic> in China using an integrative taxonomic approach</article-title><source>IMA Fungus</source><day>15</day><month>05</month><year>2026</year><volume>17</volume><pub-id pub-id-type="doi">10.3897/imafungus.17.186438</pub-id></mixed-citation></tp:treatment-meta><tp:nomenclature><tp:taxon-name><object-id xmlns:xlink="http://www.w3.org/1999/xlink" content-type="arpha" xlink:type="simple">F6951229-C2A9-5918-9C45-DA431CA5A6C0</object-id>
                    		<tp:taxon-name-part taxon-name-part-type="genus" reg="Diaporthe">Diaporthe</tp:taxon-name-part> <tp:taxon-name-part taxon-name-part-type="species" reg="changjiangensis">changjiangensis</tp:taxon-name-part>
                    	
                    		<object-id xmlns:xlink="http://www.w3.org/1999/xlink" content-type="mycobank" xlink:type="simple">848340</object-id>
                    	</tp:taxon-name><tp:taxon-authority>Ning Jiang</tp:taxon-authority><tp:taxon-status xmlns:xlink="http://www.w3.org/1999/xlink" xlink:type="simple">sp. nov.</tp:taxon-status><xref ref-type="fig" rid="F9">Fig. 9</xref></tp:nomenclature><tp:treatment-sec sec-type="Etymology"><title>Etymology.</title><p>Referring to Changjiang County, Hainan Province, where the type specimen was collected.</p></tp:treatment-sec><tp:treatment-sec sec-type="Diagnosis"><title>Diagnosis.</title><p>Distinct from its phylogenetically related species <italic><tp:taxon-name><tp:taxon-name-part taxon-name-part-type="genus" reg="Diaporthe">D.</tp:taxon-name-part> <tp:taxon-name-part taxon-name-part-type="species" reg="yunnanensis">yunnanensis</tp:taxon-name-part></tp:taxon-name></italic> by wider alpha conidia.</p></tp:treatment-sec><tp:treatment-sec sec-type="Typus"><title>Typus.</title><p>CHINA • Hainan Province, Changjiang Li Autonomous County, Bawangling National Forest Park, on diseased leaves of <italic><tp:taxon-name><tp:taxon-name-part taxon-name-part-type="genus" reg="Cyclobalanopsis">Cyclobalanopsis</tp:taxon-name-part> <tp:taxon-name-part taxon-name-part-type="species" reg="kerrii">kerrii</tp:taxon-name-part></tp:taxon-name></italic>, 30 March 2019, Yong Li (holotype CAF800077; ex-holotype culture <abbrev xmlns:xlink="http://www.w3.org/1999/xlink" xlink:title="China Forestry Culture Collection Center" xlink:type="simple">CFCC</abbrev> 54311).</p></tp:treatment-sec><tp:treatment-sec sec-type="Description"><title>Description.</title><p><bold><italic>Conidiomata</italic></bold> pycnidial, aggregated, erumpent, pulvinate, subglobose, brown, 150–450 μm diam. <bold><italic>Conidiophores</italic></bold> indistinct, usually reduced to conidiogenous cells. <bold><italic>Conidiogenous cells</italic></bold> hyaline, smooth, cylindrical, phialidic, 9–46 × 2.5–5.5 μm. <bold><italic>Alpha conidia</italic></bold> aseptate, hyaline, smooth, biguttulate, cylindrical, straight, base truncate, (5–)5.5–6.5(–7.5) × 2.5–3 μm (n = 50), L/W = 1.8–2.8.</p><fig id="F9" position="float" orientation="portrait"><object-id xmlns:xlink="http://www.w3.org/1999/xlink" content-type="doi" xlink:type="simple">10.3897/imafungus.17.186438.figure9</object-id><object-id xmlns:xlink="http://www.w3.org/1999/xlink" content-type="arpha" xlink:type="simple">0C71FC8C-E2EC-56D2-95E5-9C1DAB9B875D</object-id><label>Figure 9.</label><caption><p>Morphology of <italic><tp:taxon-name><tp:taxon-name-part taxon-name-part-type="genus" reg="Diaporthe">Diaporthe</tp:taxon-name-part> <tp:taxon-name-part taxon-name-part-type="species" reg="changjiangensis">changjiangensis</tp:taxon-name-part></tp:taxon-name></italic> (<abbrev xmlns:xlink="http://www.w3.org/1999/xlink" xlink:title="China Forestry Culture Collection Center" xlink:type="simple">CFCC</abbrev> 54311). <bold>A</bold> Colonies on <abbrev xmlns:xlink="http://www.w3.org/1999/xlink" xlink:title="potato dextrose agar" xlink:type="simple">PDA</abbrev>, <abbrev xmlns:xlink="http://www.w3.org/1999/xlink" xlink:title="malt peptone agar" xlink:type="simple">MPA</abbrev> and SNA after 20 d at 25 °C. <bold>B</bold> Conidiomata. <bold>C, D</bold> Conidiogenous cells. <bold>D–G</bold> Alpha conidia. Scale bars: 200 μm (<bold>B</bold>); 10 μm (<bold>C–G</bold>).</p></caption><graphic xmlns:xlink="http://www.w3.org/1999/xlink" xlink:href="imafungus-17-e186438-g009.jpg" id="oo_1646173.jpg" position="float" orientation="portrait" xlink:type="simple"><uri content-type="original_file" xlink:type="simple">https://binary.pensoft.net/fig/1646173</uri></graphic></fig></tp:treatment-sec><tp:treatment-sec sec-type="Culture characteristics"><title>Culture characteristics.</title><p>Colonies on <abbrev xmlns:xlink="http://www.w3.org/1999/xlink" xlink:title="potato dextrose agar" xlink:type="simple">PDA</abbrev> flat, spreading, flocculent, with entire edge, white, reaching 25 mm in diam. after 10 days at 25 °C, forming brown conidiomata with luteous conidial masses; colonies on <abbrev xmlns:xlink="http://www.w3.org/1999/xlink" xlink:title="malt peptone agar" xlink:type="simple">MPA</abbrev> flat, spreading, flocculent, with entire edge, white, forming dark brown irregular zone, reaching 25 mm in diam. after 10 days at 25 °C, forming brown conidiomata with luteous conidial masses; colonies on SNA flat, spreading, with sparse aerial mycelium and undulate margin, white, reaching 25 mm in diam. after 15 days at 25 °C, forming brown conidiomata with luteous conidial masses on the pine needles.</p></tp:treatment-sec><tp:treatment-sec sec-type="Additional material examined"><title>Additional material examined.</title><p>CHINA • Hainan Province, Changjiang Li Autonomous County, Bawangling National Forest Park, on diseased leaves of <italic><tp:taxon-name><tp:taxon-name-part taxon-name-part-type="genus" reg="Cyclobalanopsis">Cyclobalanopsis</tp:taxon-name-part> <tp:taxon-name-part taxon-name-part-type="species" reg="kerrii">kerrii</tp:taxon-name-part></tp:taxon-name></italic>, 30 March 2019, Yong Li (culture <abbrev xmlns:xlink="http://www.w3.org/1999/xlink" xlink:title="China Forestry Culture Collection Center" xlink:type="simple">CFCC</abbrev> 55917).</p></tp:treatment-sec><tp:treatment-sec sec-type="Distribution"><title>Distribution.</title><p>China, Hainan Province.</p></tp:treatment-sec><tp:treatment-sec sec-type="Ecology"><title>Ecology.</title><p>Associated with leaf spot disease of <italic><tp:taxon-name><tp:taxon-name-part taxon-name-part-type="genus" reg="Cyclobalanopsis">Cyclobalanopsis</tp:taxon-name-part> <tp:taxon-name-part taxon-name-part-type="species" reg="kerrii">kerrii</tp:taxon-name-part></tp:taxon-name></italic>.</p></tp:treatment-sec><tp:treatment-sec sec-type="Notes"><title>Notes.</title><p>In the phylogenetic analysis, <italic><tp:taxon-name><tp:taxon-name-part taxon-name-part-type="genus" reg="Diaporthe">Diaporthe</tp:taxon-name-part> <tp:taxon-name-part taxon-name-part-type="species" reg="changjiangensis">changjiangensis</tp:taxon-name-part></tp:taxon-name></italic> forms a sister lineage to <italic><tp:taxon-name><tp:taxon-name-part taxon-name-part-type="genus" reg="Diaporthe">D.</tp:taxon-name-part> <tp:taxon-name-part taxon-name-part-type="species" reg="yunnanensis">yunnanensis</tp:taxon-name-part></tp:taxon-name></italic> (Fig. <xref ref-type="fig" rid="F3">3</xref>). Although the <abbrev xmlns:xlink="http://www.w3.org/1999/xlink" xlink:title="Poisson Tree Processes" xlink:type="simple">PTP</abbrev> and <abbrev xmlns:xlink="http://www.w3.org/1999/xlink" xlink:title="Multi-rate PTP" xlink:type="simple">mPTP</abbrev> analyses produced ambiguous species boundaries for this pair (Fig. <xref ref-type="fig" rid="F3">3</xref>), the <abbrev xmlns:xlink="http://www.w3.org/1999/xlink" xlink:title="Pairwise Homoplasy Index" xlink:type="simple">PHI</abbrev> test (<italic>p</italic> = 1.0) strongly supported the lack of recombination between them (Fig. <xref ref-type="fig" rid="F5">5B</xref>). Morphologically, <italic><tp:taxon-name><tp:taxon-name-part taxon-name-part-type="genus" reg="Diaporthe">D.</tp:taxon-name-part> <tp:taxon-name-part taxon-name-part-type="species" reg="changjiangensis">changjiangensis</tp:taxon-name-part></tp:taxon-name></italic> differs from <italic><tp:taxon-name><tp:taxon-name-part taxon-name-part-type="genus" reg="Diaporthe">D.</tp:taxon-name-part> <tp:taxon-name-part taxon-name-part-type="species" reg="yunnanensis">yunnanensis</tp:taxon-name-part></tp:taxon-name></italic> (described from <italic><tp:taxon-name><tp:taxon-name-part taxon-name-part-type="genus" reg="Coffea">Coffea</tp:taxon-name-part></tp:taxon-name></italic> sp.) by having distinctly wider alpha conidia (2.5–3 μm vs. 1–2.5 μm) (<xref ref-type="bibr" rid="B16">Gao et al. 2017</xref>). Most notably, comparison of nucleotide sequences revealed remarkable genetic divergence between the two species, particularly in the <abbrev xmlns:xlink="http://www.w3.org/1999/xlink" xlink:title="internal transcribed spacer" xlink:type="simple">ITS</abbrev> region (23/462 <abbrev xmlns:xlink="http://www.w3.org/1999/xlink" xlink:title="base pairs" xlink:type="simple">bp</abbrev>, 5.0%), as well as in <italic><abbrev xmlns:xlink="http://www.w3.org/1999/xlink" xlink:title="histone H3" xlink:type="simple">his3</abbrev></italic> (9/453 <abbrev xmlns:xlink="http://www.w3.org/1999/xlink" xlink:title="base pairs" xlink:type="simple">bp</abbrev>, 2.0%) and <italic><abbrev xmlns:xlink="http://www.w3.org/1999/xlink" xlink:title="translation elongation factor 1-alpha" xlink:type="simple">tef1</abbrev></italic> (3/338 <abbrev xmlns:xlink="http://www.w3.org/1999/xlink" xlink:title="base pairs" xlink:type="simple">bp</abbrev>, 0.9%). Such a high degree of sequence variation in the <abbrev xmlns:xlink="http://www.w3.org/1999/xlink" xlink:title="internal transcribed spacer" xlink:type="simple">ITS</abbrev> region provides evidence for the establishment of <italic><tp:taxon-name><tp:taxon-name-part taxon-name-part-type="genus" reg="Diaporthe">D.</tp:taxon-name-part> <tp:taxon-name-part taxon-name-part-type="species" reg="changjiangensis">changjiangensis</tp:taxon-name-part></tp:taxon-name></italic> as a novel species.</p></tp:treatment-sec><tp:treatment-sec><!--Section generated to contain objects referenced in tp:taxon-treatment.--><fig id="F3" position="float" orientation="portrait"><object-id xmlns:xlink="http://www.w3.org/1999/xlink" content-type="doi" xlink:type="simple">10.3897/imafungus.17.186438.figure3</object-id><object-id xmlns:xlink="http://www.w3.org/1999/xlink" content-type="arpha" xlink:type="simple">F9F9FB29-9CB1-56CA-83E8-96F8AD74BFBC</object-id><label>Figure 3.</label><caption><p>Phylogram of <italic><tp:taxon-name><tp:taxon-name-part taxon-name-part-type="genus" reg="Diaporthe">Diaporthe</tp:taxon-name-part> <tp:taxon-name-part taxon-name-part-type="species" reg="siamensis">siamensis</tp:taxon-name-part></tp:taxon-name></italic> species complex resulting from a maximum likelihood analysis based on the <abbrev xmlns:xlink="http://www.w3.org/1999/xlink" xlink:title="internal transcribed spacer" xlink:type="simple">ITS</abbrev>, <italic><abbrev xmlns:xlink="http://www.w3.org/1999/xlink" xlink:title="calmodulin" xlink:type="simple">cal</abbrev></italic>, <italic><abbrev xmlns:xlink="http://www.w3.org/1999/xlink" xlink:title="histone H3" xlink:type="simple">his3</abbrev></italic>, <italic><abbrev xmlns:xlink="http://www.w3.org/1999/xlink" xlink:title="translation elongation factor 1-alpha" xlink:type="simple">tef1</abbrev></italic> and <italic><abbrev xmlns:xlink="http://www.w3.org/1999/xlink" xlink:title="beta-tubulin" xlink:type="simple">tub2</abbrev></italic> gene loci. Numbers above the branches indicate <abbrev xmlns:xlink="http://www.w3.org/1999/xlink" xlink:title="Maximum Likelihood" xlink:type="simple">ML</abbrev> bootstrap values (left, <abbrev xmlns:xlink="http://www.w3.org/1999/xlink" xlink:title="Maximum Likelihood" xlink:type="simple">ML</abbrev><abbrev xmlns:xlink="http://www.w3.org/1999/xlink" xlink:title="bootstrap value" xlink:type="simple">BS</abbrev> ≥ 50%) and Bayesian posterior probabilities (right, BPP ≥ 0.90). Ex-type strains are marked with *, and isolates from this study are in bold blue. Colored vertical bars on the right indicate species delimitation results based on the 5-locus phylogeny (5-loci), Poisson Tree Processes (<abbrev xmlns:xlink="http://www.w3.org/1999/xlink" xlink:title="Poisson Tree Processes" xlink:type="simple">PTP</abbrev>), and Multi-rate <abbrev xmlns:xlink="http://www.w3.org/1999/xlink" xlink:title="Poisson Tree Processes" xlink:type="simple">PTP</abbrev> (<abbrev xmlns:xlink="http://www.w3.org/1999/xlink" xlink:title="Multi-rate PTP" xlink:type="simple">mPTP</abbrev>). The scale bar represents the expected number of nucleotide substitutions per site. The tree is rooted with <italic><tp:taxon-name><tp:taxon-name-part taxon-name-part-type="genus" reg="Diaporthe">D.</tp:taxon-name-part> <tp:taxon-name-part taxon-name-part-type="species" reg="oxe">oxe</tp:taxon-name-part></tp:taxon-name></italic> (CBS 133186 and CBS 133187).</p></caption><graphic xmlns:xlink="http://www.w3.org/1999/xlink" xlink:href="imafungus-17-e186438-g003.jpg" id="oo_1646167.jpg" position="float" orientation="portrait" xlink:type="simple"><uri content-type="original_file" xlink:type="simple">https://binary.pensoft.net/fig/1646167</uri></graphic></fig><fig id="F5" position="float" orientation="portrait"><object-id xmlns:xlink="http://www.w3.org/1999/xlink" content-type="doi" xlink:type="simple">10.3897/imafungus.17.186438.figure5</object-id><object-id xmlns:xlink="http://www.w3.org/1999/xlink" content-type="arpha" xlink:type="simple">E14FF153-205E-5479-8FC0-FEDDCB6FCF67</object-id><label>Figure 5.</label><caption><p>The split graphs of a <abbrev xmlns:xlink="http://www.w3.org/1999/xlink" xlink:title="Pairwise Homoplasy Index" xlink:type="simple">PHI</abbrev> test result of <italic><tp:taxon-name><tp:taxon-name-part taxon-name-part-type="genus" reg="Diaporthe">Diaporthe</tp:taxon-name-part></tp:taxon-name></italic> species using the LogDet transformation and split decomposition options based on the combined <abbrev xmlns:xlink="http://www.w3.org/1999/xlink" xlink:title="internal transcribed spacer" xlink:type="simple">ITS</abbrev>, <italic><abbrev xmlns:xlink="http://www.w3.org/1999/xlink" xlink:title="calmodulin" xlink:type="simple">cal</abbrev></italic>, <italic><abbrev xmlns:xlink="http://www.w3.org/1999/xlink" xlink:title="histone H3" xlink:type="simple">his3</abbrev></italic>, <italic><abbrev xmlns:xlink="http://www.w3.org/1999/xlink" xlink:title="translation elongation factor 1-alpha" xlink:type="simple">tef1</abbrev></italic> and <italic><abbrev xmlns:xlink="http://www.w3.org/1999/xlink" xlink:title="beta-tubulin" xlink:type="simple">tub2</abbrev></italic> gene loci. <bold>A</bold><italic>p</italic> = 1.0. <bold>B</bold><italic>p</italic> = 1.0. <bold>C</bold><italic>p</italic> = 1.0. <bold>D</bold><italic>p</italic> = 0.4474. <bold>E</bold><italic>p</italic> = 0.9579.</p></caption><graphic xmlns:xlink="http://www.w3.org/1999/xlink" xlink:href="imafungus-17-e186438-g005.jpg" id="oo_1646169.jpg" position="float" orientation="portrait" xlink:type="simple"><uri content-type="original_file" xlink:type="simple">https://binary.pensoft.net/fig/1646169</uri></graphic></fig></tp:treatment-sec><ref-list><ref id="B16"><mixed-citation xmlns:xlink="http://www.w3.org/1999/xlink" xlink:type="simple">Gao YH, Liu F, Duan W et al. (2017) <italic><tp:taxon-name><tp:taxon-name-part taxon-name-part-type="genus">Diaporthe</tp:taxon-name-part></tp:taxon-name></italic> is paraphyletic. IMA Fungus 8(1): 153–187. <ext-link xlink:href="10.5598/imafungus.2017.08.01.11" ext-link-type="doi" xlink:type="simple">https://doi.org/10.5598/imafungus.2017.08.01.11</ext-link></mixed-citation></ref></ref-list></tp:taxon-treatment>
