# Supplementary material for: Unveiling cryptic diversity of Diaporthe associated with leaf spots of Fagaceae in China using an integrative taxonomic approach
Source: IMA Fungus. 2026 May 15;17:e186438. doi: 10.3897/imafungus.17.186438 (PMC13197814; doi:10.3897/imafungus.17.186438)
Supplement: XML Treatment for Diaporthe liangxii [file imafungus.17.186438-treatment6.xml]

<!DOCTYPE tp:taxon-treatment
  PUBLIC "-//TaxonX//DTD Taxonomic Treatment Publishing DTD v0 20100105//EN" "tax-treatment-NSO.dtd">
<tp:taxon-treatment xmlns:tp="http://www.plazi.org/taxpub"><tp:treatment-meta><kwd-group><label>Taxon classification</label><kwd>
                <named-content content-type="kingdom">Animalia</named-content>
              </kwd><kwd>
                <named-content content-type="order">Diaporthales</named-content>
              </kwd><kwd>
                <named-content content-type="family">Diaporthaceae</named-content>
              </kwd></kwd-group><mixed-citation publication-type="journal"><person-group><name><surname>Zhong</surname><given-names>Xue</given-names></name><name><surname>Voglmayr</surname><given-names>Hermann</given-names></name><name><surname>Xue</surname><given-names>Han</given-names></name><name><surname>Li</surname><given-names>Yong</given-names></name><name><surname>Jiang</surname><given-names>Ning</given-names></name></person-group><article-title>Unveiling cryptic diversity of <italic><tp:taxon-name><tp:taxon-name-part taxon-name-part-type="genus" reg="Diaporthe">Diaporthe</tp:taxon-name-part></tp:taxon-name></italic> associated with leaf spots of <italic><tp:taxon-name><tp:taxon-name-part taxon-name-part-type="family" reg="Fagaceae">Fagaceae</tp:taxon-name-part></tp:taxon-name></italic> in China using an integrative taxonomic approach</article-title><source>IMA Fungus</source><day>15</day><month>05</month><year>2026</year><volume>17</volume><pub-id pub-id-type="doi">10.3897/imafungus.17.186438</pub-id></mixed-citation></tp:treatment-meta><tp:nomenclature><tp:taxon-name><object-id xmlns:xlink="http://www.w3.org/1999/xlink" content-type="arpha" xlink:type="simple">0AEB6BF0-E93C-503D-8615-B8219FD4470C</object-id>
                    		<tp:taxon-name-part taxon-name-part-type="genus" reg="Diaporthe">Diaporthe</tp:taxon-name-part> <tp:taxon-name-part taxon-name-part-type="species" reg="liangxii">liangxii</tp:taxon-name-part>
                    	
                    		<object-id xmlns:xlink="http://www.w3.org/1999/xlink" content-type="mycobank" xlink:type="simple">841318</object-id>
                    	</tp:taxon-name><tp:taxon-authority>Ning Jiang</tp:taxon-authority><tp:taxon-status xmlns:xlink="http://www.w3.org/1999/xlink" xlink:type="simple">sp. nov.</tp:taxon-status><xref ref-type="fig" rid="F11">Fig. 11</xref></tp:nomenclature><tp:treatment-sec sec-type="Etymology"><title>Etymology.</title><p>In honor of Prof. Dr. Liang Xi, in recognition of his distinguished contributions to forestry research in China.</p></tp:treatment-sec><tp:treatment-sec sec-type="Diagnosis"><title>Diagnosis.</title><p>Distinct from its phylogenetically related species of <italic><tp:taxon-name><tp:taxon-name-part taxon-name-part-type="genus" reg="Diaporthe">D.</tp:taxon-name-part> <tp:taxon-name-part taxon-name-part-type="species" reg="zhaoqingensis">zhaoqingensis</tp:taxon-name-part></tp:taxon-name></italic> by host plant.</p></tp:treatment-sec><tp:treatment-sec sec-type="Typus"><title>Typus.</title><p>CHINA • Hainan Province, Changjiang Li Autonomous County, Bawangling National Forest Park, on diseased leaves of <italic><tp:taxon-name><tp:taxon-name-part taxon-name-part-type="genus" reg="Lithocarpus">Lithocarpus</tp:taxon-name-part> <tp:taxon-name-part taxon-name-part-type="species" reg="naiadarum">naiadarum</tp:taxon-name-part></tp:taxon-name></italic>, 30 March 2019, Yong Li (holotype CAF800078; ex-holotype culture <abbrev xmlns:xlink="http://www.w3.org/1999/xlink" xlink:title="China Forestry Culture Collection Center" xlink:type="simple">CFCC</abbrev> 54324).</p></tp:treatment-sec><tp:treatment-sec sec-type="Description"><title>Description.</title><p><bold><italic>Conidiomata</italic></bold> pycnidial, aggregated, erumpent, pulvinate, subglobose, dark brown, 350–1000 μm diam. <bold><italic>Conidiophores</italic></bold> indistinct, usually reduced to conidiogenous cells. <bold><italic>Conidiogenous cells</italic></bold> hyaline, smooth, filiform, phialidic, 9.5–22.5 × 2–3.5 μm. <bold><italic>Beta conidia</italic></bold> aseptate, hyaline, smooth, guttulate or not, filiform, straight or hamate, base truncate, (13.5–)20.5–30(–31) × (1–)1.5–2 μm (n = 50), L/W = 14.1–23.2.</p><fig id="F11" position="float" orientation="portrait"><object-id xmlns:xlink="http://www.w3.org/1999/xlink" content-type="doi" xlink:type="simple">10.3897/imafungus.17.186438.figure11</object-id><object-id xmlns:xlink="http://www.w3.org/1999/xlink" content-type="arpha" xlink:type="simple">F95CEDF6-E6F6-51FE-8A17-6D1A3173C9A4</object-id><label>Figure 11.</label><caption><p>Morphology of <italic><tp:taxon-name><tp:taxon-name-part taxon-name-part-type="genus" reg="Diaporthe">Diaporthe</tp:taxon-name-part> <tp:taxon-name-part taxon-name-part-type="species" reg="liangxii">liangxii</tp:taxon-name-part></tp:taxon-name></italic> (<abbrev xmlns:xlink="http://www.w3.org/1999/xlink" xlink:title="China Forestry Culture Collection Center" xlink:type="simple">CFCC</abbrev> 54324). <bold>A</bold> Colonies on <abbrev xmlns:xlink="http://www.w3.org/1999/xlink" xlink:title="potato dextrose agar" xlink:type="simple">PDA</abbrev>, <abbrev xmlns:xlink="http://www.w3.org/1999/xlink" xlink:title="malt peptone agar" xlink:type="simple">MPA</abbrev> and SNA after 20 d at 25 °C. <bold>B</bold> Conidioma. <bold>C</bold> Conidiogenous cells giving rise to conidia. <bold>D–G</bold> Beta conidia. Scale bars: <bold>B</bold> = 200 μm; <bold>C–G</bold> = 10 μm.</p></caption><graphic xmlns:xlink="http://www.w3.org/1999/xlink" xlink:href="imafungus-17-e186438-g011.jpg" id="oo_1646175.jpg" position="float" orientation="portrait" xlink:type="simple"><uri content-type="original_file" xlink:type="simple">https://binary.pensoft.net/fig/1646175</uri></graphic></fig></tp:treatment-sec><tp:treatment-sec sec-type="Culture characters"><title>Culture characters.</title><p>Colonies on <abbrev xmlns:xlink="http://www.w3.org/1999/xlink" xlink:title="potato dextrose agar" xlink:type="simple">PDA</abbrev> flat, spreading, flocculent, with entire edge, white to buff, reaching 25 mm in diam. after 10 days at 25 °C; colonies on <abbrev xmlns:xlink="http://www.w3.org/1999/xlink" xlink:title="malt peptone agar" xlink:type="simple">MPA</abbrev> flat, spreading, flocculent, with undulate edge, initially white, forming grey zones in the middle and producing dark brown conidiomata with cream conidial masses, reaching 25 mm in diam. after 10 days at 25 °C; colonies on SNA flat, spreading, with sparse aerial mycelium and undulate margin, white, forming concentric zones with age, reaching 25 mm in diam. after 15 days at 25 °C.</p></tp:treatment-sec><tp:treatment-sec sec-type="Additional material examined"><title>Additional material examined.</title><p>CHINA • Hainan Province, Changjiang Li Autonomous County, Bawangling National Forest Park, on diseased leaves of <italic><tp:taxon-name><tp:taxon-name-part taxon-name-part-type="genus" reg="Lithocarpus">Lithocarpus</tp:taxon-name-part> <tp:taxon-name-part taxon-name-part-type="species" reg="naiadarum">naiadarum</tp:taxon-name-part></tp:taxon-name></italic>, 30 March 2019, Yong Li (culture <abbrev xmlns:xlink="http://www.w3.org/1999/xlink" xlink:title="China Forestry Culture Collection Center" xlink:type="simple">CFCC</abbrev> 55901).</p></tp:treatment-sec><tp:treatment-sec sec-type="Distribution"><title>Distribution.</title><p>China, Hainan Province.</p></tp:treatment-sec><tp:treatment-sec sec-type="Ecology"><title>Ecology.</title><p>Associated with leaf spot disease of <italic><tp:taxon-name><tp:taxon-name-part taxon-name-part-type="genus" reg="Lithocarpus">Lithocarpus</tp:taxon-name-part> <tp:taxon-name-part taxon-name-part-type="species" reg="naiadarum">naiadarum</tp:taxon-name-part></tp:taxon-name></italic>.</p></tp:treatment-sec><tp:treatment-sec sec-type="Notes"><title>Notes.</title><p>Phylogenetically, <italic><tp:taxon-name><tp:taxon-name-part taxon-name-part-type="genus" reg="Diaporthe">Diaporthe</tp:taxon-name-part> <tp:taxon-name-part taxon-name-part-type="species" reg="liangxii">liangxii</tp:taxon-name-part></tp:taxon-name></italic> clusters with <italic><tp:taxon-name><tp:taxon-name-part taxon-name-part-type="genus" reg="Diaporthe">D.</tp:taxon-name-part> <tp:taxon-name-part taxon-name-part-type="species" reg="zhaoqingensis">zhaoqingensis</tp:taxon-name-part></tp:taxon-name></italic> (Fig. <xref ref-type="fig" rid="F1">1</xref>). Due to their close relationship, the <abbrev xmlns:xlink="http://www.w3.org/1999/xlink" xlink:title="Multi-rate PTP" xlink:type="simple">mPTP</abbrev> analysis lumped them into a single entity; however, the <abbrev xmlns:xlink="http://www.w3.org/1999/xlink" xlink:title="Pairwise Homoplasy Index" xlink:type="simple">PHI</abbrev> test (p = 0.958) revealed no significant recombination (Fig. <xref ref-type="fig" rid="F5">5E</xref>), supporting their separation as distinct lineages. Morphologically, <italic><tp:taxon-name><tp:taxon-name-part taxon-name-part-type="genus" reg="Diaporthe">D.</tp:taxon-name-part> <tp:taxon-name-part taxon-name-part-type="species" reg="liangxii">liangxii</tp:taxon-name-part></tp:taxon-name></italic> (producing only beta conidia in this study) shares similar conidial dimensions with <italic><tp:taxon-name><tp:taxon-name-part taxon-name-part-type="genus" reg="Diaporthe">D.</tp:taxon-name-part> <tp:taxon-name-part taxon-name-part-type="species" reg="zhaoqingensis">zhaoqingensis</tp:taxon-name-part></tp:taxon-name></italic> (<xref ref-type="bibr" rid="B39">Luo et al. 2022</xref>). Nevertheless, they can be distinguished by host association (<italic><tp:taxon-name><tp:taxon-name-part taxon-name-part-type="genus" reg="Lithocarpus">Lithocarpus</tp:taxon-name-part> <tp:taxon-name-part taxon-name-part-type="species" reg="naiadarum">naiadarum</tp:taxon-name-part></tp:taxon-name></italic> vs. <italic><tp:taxon-name><tp:taxon-name-part taxon-name-part-type="genus" reg="Morinda">Morinda</tp:taxon-name-part> <tp:taxon-name-part taxon-name-part-type="species" reg="officinalis">officinalis</tp:taxon-name-part></tp:taxon-name></italic>). More importantly, the two species exhibit remarkable genetic divergence. <italic><tp:taxon-name><tp:taxon-name-part taxon-name-part-type="genus" reg="Diaporthe">Diaporthe</tp:taxon-name-part> <tp:taxon-name-part taxon-name-part-type="species" reg="liangxii">liangxii</tp:taxon-name-part></tp:taxon-name></italic> differs from <italic><tp:taxon-name><tp:taxon-name-part taxon-name-part-type="genus" reg="Diaporthe">D.</tp:taxon-name-part> <tp:taxon-name-part taxon-name-part-type="species" reg="zhaoqingensis">zhaoqingensis</tp:taxon-name-part></tp:taxon-name></italic> by 12 <abbrev xmlns:xlink="http://www.w3.org/1999/xlink" xlink:title="base pairs" xlink:type="simple">bp</abbrev> in <abbrev xmlns:xlink="http://www.w3.org/1999/xlink" xlink:title="internal transcribed spacer" xlink:type="simple">ITS</abbrev>, 45 <abbrev xmlns:xlink="http://www.w3.org/1999/xlink" xlink:title="base pairs" xlink:type="simple">bp</abbrev> in <italic><abbrev xmlns:xlink="http://www.w3.org/1999/xlink" xlink:title="calmodulin" xlink:type="simple">cal</abbrev></italic>, 3 <abbrev xmlns:xlink="http://www.w3.org/1999/xlink" xlink:title="base pairs" xlink:type="simple">bp</abbrev> in <italic><abbrev xmlns:xlink="http://www.w3.org/1999/xlink" xlink:title="histone H3" xlink:type="simple">his3</abbrev></italic>, and 34 <abbrev xmlns:xlink="http://www.w3.org/1999/xlink" xlink:title="base pairs" xlink:type="simple">bp</abbrev> in <italic><abbrev xmlns:xlink="http://www.w3.org/1999/xlink" xlink:title="beta-tubulin" xlink:type="simple">tub2</abbrev></italic>. The substantial sequence variations in protein-coding genes (<italic><abbrev xmlns:xlink="http://www.w3.org/1999/xlink" xlink:title="calmodulin" xlink:type="simple">cal</abbrev></italic> and <italic><abbrev xmlns:xlink="http://www.w3.org/1999/xlink" xlink:title="beta-tubulin" xlink:type="simple">tub2</abbrev></italic>) strongly justify the recognition of <italic><tp:taxon-name><tp:taxon-name-part taxon-name-part-type="genus" reg="Diaporthe">D.</tp:taxon-name-part> <tp:taxon-name-part taxon-name-part-type="species" reg="liangxii">liangxii</tp:taxon-name-part></tp:taxon-name></italic> as a novel species despite their morphological resemblance.</p></tp:treatment-sec><tp:treatment-sec><!--Section generated to contain objects referenced in tp:taxon-treatment.--><fig id="F1" position="float" orientation="portrait"><object-id xmlns:xlink="http://www.w3.org/1999/xlink" content-type="doi" xlink:type="simple">10.3897/imafungus.17.186438.figure1</object-id><object-id xmlns:xlink="http://www.w3.org/1999/xlink" content-type="arpha" xlink:type="simple">F8F86ED8-FF53-5F67-9660-DF7F70AE8D7F</object-id><label>Figure 1.</label><caption><p>Phylogram of <italic><tp:taxon-name><tp:taxon-name-part taxon-name-part-type="genus" reg="Diaporthe">Diaporthe</tp:taxon-name-part> <tp:taxon-name-part taxon-name-part-type="species" reg="arecae">arecae</tp:taxon-name-part></tp:taxon-name></italic> and related species resulting from a maximum likelihood analysis based on the <abbrev xmlns:xlink="http://www.w3.org/1999/xlink" xlink:title="internal transcribed spacer" xlink:type="simple">ITS</abbrev>, <italic><abbrev xmlns:xlink="http://www.w3.org/1999/xlink" xlink:title="calmodulin" xlink:type="simple">cal</abbrev></italic>, <italic><abbrev xmlns:xlink="http://www.w3.org/1999/xlink" xlink:title="histone H3" xlink:type="simple">his3</abbrev></italic>, <italic><abbrev xmlns:xlink="http://www.w3.org/1999/xlink" xlink:title="translation elongation factor 1-alpha" xlink:type="simple">tef1</abbrev></italic> and <italic><abbrev xmlns:xlink="http://www.w3.org/1999/xlink" xlink:title="beta-tubulin" xlink:type="simple">tub2</abbrev></italic> gene loci. Numbers above the branches indicate <abbrev xmlns:xlink="http://www.w3.org/1999/xlink" xlink:title="Maximum Likelihood" xlink:type="simple">ML</abbrev> bootstrap values (left, <abbrev xmlns:xlink="http://www.w3.org/1999/xlink" xlink:title="Maximum Likelihood" xlink:type="simple">ML</abbrev><abbrev xmlns:xlink="http://www.w3.org/1999/xlink" xlink:title="bootstrap value" xlink:type="simple">BS</abbrev> ≥ 50%) and Bayesian posterior probabilities (right, BPP ≥ 0.90). Ex-type strains are marked with *, and isolates from this study are in bold blue. Colored vertical bars on the right indicate species delimitation results based on the 5-locus phylogeny (5-loci), Poisson Tree Processes (<abbrev xmlns:xlink="http://www.w3.org/1999/xlink" xlink:title="Poisson Tree Processes" xlink:type="simple">PTP</abbrev>), and Multi-rate <abbrev xmlns:xlink="http://www.w3.org/1999/xlink" xlink:title="Poisson Tree Processes" xlink:type="simple">PTP</abbrev> (<abbrev xmlns:xlink="http://www.w3.org/1999/xlink" xlink:title="Multi-rate PTP" xlink:type="simple">mPTP</abbrev>). The scale bar represents the expected number of nucleotide substitutions per site. The tree is rooted with <italic><tp:taxon-name><tp:taxon-name-part taxon-name-part-type="genus" reg="Diaporthe">D.</tp:taxon-name-part> <tp:taxon-name-part taxon-name-part-type="species" reg="eres">eres</tp:taxon-name-part></tp:taxon-name></italic> (AR5193 and DLR12a).</p></caption><graphic xmlns:xlink="http://www.w3.org/1999/xlink" xlink:href="imafungus-17-e186438-g001.jpg" id="oo_1646165.jpg" position="float" orientation="portrait" xlink:type="simple"><uri content-type="original_file" xlink:type="simple">https://binary.pensoft.net/fig/1646165</uri></graphic></fig><fig id="F5" position="float" orientation="portrait"><object-id xmlns:xlink="http://www.w3.org/1999/xlink" content-type="doi" xlink:type="simple">10.3897/imafungus.17.186438.figure5</object-id><object-id xmlns:xlink="http://www.w3.org/1999/xlink" content-type="arpha" xlink:type="simple">E14FF153-205E-5479-8FC0-FEDDCB6FCF67</object-id><label>Figure 5.</label><caption><p>The split graphs of a <abbrev xmlns:xlink="http://www.w3.org/1999/xlink" xlink:title="Pairwise Homoplasy Index" xlink:type="simple">PHI</abbrev> test result of <italic><tp:taxon-name><tp:taxon-name-part taxon-name-part-type="genus" reg="Diaporthe">Diaporthe</tp:taxon-name-part></tp:taxon-name></italic> species using the LogDet transformation and split decomposition options based on the combined <abbrev xmlns:xlink="http://www.w3.org/1999/xlink" xlink:title="internal transcribed spacer" xlink:type="simple">ITS</abbrev>, <italic><abbrev xmlns:xlink="http://www.w3.org/1999/xlink" xlink:title="calmodulin" xlink:type="simple">cal</abbrev></italic>, <italic><abbrev xmlns:xlink="http://www.w3.org/1999/xlink" xlink:title="histone H3" xlink:type="simple">his3</abbrev></italic>, <italic><abbrev xmlns:xlink="http://www.w3.org/1999/xlink" xlink:title="translation elongation factor 1-alpha" xlink:type="simple">tef1</abbrev></italic> and <italic><abbrev xmlns:xlink="http://www.w3.org/1999/xlink" xlink:title="beta-tubulin" xlink:type="simple">tub2</abbrev></italic> gene loci. <bold>A</bold><italic>p</italic> = 1.0. <bold>B</bold><italic>p</italic> = 1.0. <bold>C</bold><italic>p</italic> = 1.0. <bold>D</bold><italic>p</italic> = 0.4474. <bold>E</bold><italic>p</italic> = 0.9579.</p></caption><graphic xmlns:xlink="http://www.w3.org/1999/xlink" xlink:href="imafungus-17-e186438-g005.jpg" id="oo_1646169.jpg" position="float" orientation="portrait" xlink:type="simple"><uri content-type="original_file" xlink:type="simple">https://binary.pensoft.net/fig/1646169</uri></graphic></fig></tp:treatment-sec><ref-list><ref id="B39"><mixed-citation xmlns:xlink="http://www.w3.org/1999/xlink" xlink:type="simple">Luo M, Guo W, Zhao M et al. (2022) Endophytic <italic><tp:taxon-name><tp:taxon-name-part taxon-name-part-type="genus">Diaporthe</tp:taxon-name-part></tp:taxon-name></italic> associated with <italic><tp:taxon-name><tp:taxon-name-part taxon-name-part-type="genus">Morinda</tp:taxon-name-part> <tp:taxon-name-part taxon-name-part-type="species">officinalis</tp:taxon-name-part></tp:taxon-name></italic> in China. Journal of Fungi 8: 806. <ext-link xlink:href="10.3390/jof8080806" ext-link-type="doi" xlink:type="simple">https://doi.org/10.3390/jof8080806</ext-link></mixed-citation></ref></ref-list></tp:taxon-treatment>
