# Supplementary material for: Unveiling cryptic diversity of Diaporthe associated with leaf spots of Fagaceae in China using an integrative taxonomic approach
Source: IMA Fungus. 2026 May 15;17:e186438. doi: 10.3897/imafungus.17.186438 (PMC13197814; doi:10.3897/imafungus.17.186438)
Supplement: XML Treatment for Diaporthe siamensis [file imafungus.17.186438-treatment8.xml]

<!DOCTYPE tp:taxon-treatment
  PUBLIC "-//TaxonX//DTD Taxonomic Treatment Publishing DTD v0 20100105//EN" "tax-treatment-NSO.dtd">
<tp:taxon-treatment xmlns:tp="http://www.plazi.org/taxpub"><tp:treatment-meta><kwd-group><label>Taxon classification</label><kwd>
                <named-content content-type="kingdom">Animalia</named-content>
              </kwd><kwd>
                <named-content content-type="order">Diaporthales</named-content>
              </kwd><kwd>
                <named-content content-type="family">Diaporthaceae</named-content>
              </kwd></kwd-group><mixed-citation publication-type="journal"><person-group><name><surname>Zhong</surname><given-names>Xue</given-names></name><name><surname>Voglmayr</surname><given-names>Hermann</given-names></name><name><surname>Xue</surname><given-names>Han</given-names></name><name><surname>Li</surname><given-names>Yong</given-names></name><name><surname>Jiang</surname><given-names>Ning</given-names></name></person-group><article-title>Unveiling cryptic diversity of <italic><tp:taxon-name><tp:taxon-name-part taxon-name-part-type="genus" reg="Diaporthe">Diaporthe</tp:taxon-name-part></tp:taxon-name></italic> associated with leaf spots of <italic><tp:taxon-name><tp:taxon-name-part taxon-name-part-type="family" reg="Fagaceae">Fagaceae</tp:taxon-name-part></tp:taxon-name></italic> in China using an integrative taxonomic approach</article-title><source>IMA Fungus</source><day>15</day><month>05</month><year>2026</year><volume>17</volume><pub-id pub-id-type="doi">10.3897/imafungus.17.186438</pub-id></mixed-citation></tp:treatment-meta><tp:nomenclature><tp:taxon-name><object-id xmlns:xlink="http://www.w3.org/1999/xlink" content-type="arpha" xlink:type="simple">CAAC3F4F-2F58-5446-B5D1-5DFF3C6C1B66</object-id>
                    		<tp:taxon-name-part taxon-name-part-type="genus" reg="Diaporthe">Diaporthe</tp:taxon-name-part> <tp:taxon-name-part taxon-name-part-type="species" reg="siamensis">siamensis</tp:taxon-name-part>
                    	</tp:taxon-name><tp:taxon-authority>Udayanga, Xing Z. Liu &amp; K.D. Hyde, Cryptog. Mycol. 33(3): 298 (2012)</tp:taxon-authority><xref ref-type="fig" rid="F13">Fig. 13</xref></tp:nomenclature><tp:treatment-sec sec-type="Description"><title>Description.</title><p>See <xref ref-type="bibr" rid="B60">Udayanga et al. (2012)</xref>.</p></tp:treatment-sec><tp:treatment-sec sec-type="Distribution"><title>Distribution.</title><p>China, Thailand.</p></tp:treatment-sec><tp:treatment-sec sec-type="Ecology"><title>Ecology.</title><p>Associated with leaf spot disease of <italic><tp:taxon-name><tp:taxon-name-part taxon-name-part-type="genus" reg="Cyclobalanopsis">Cyclobalanopsis</tp:taxon-name-part> <tp:taxon-name-part taxon-name-part-type="species" reg="kerrii">kerrii</tp:taxon-name-part></tp:taxon-name></italic>, <italic><tp:taxon-name><tp:taxon-name-part taxon-name-part-type="genus" reg="Dasymaschalon">Dasymaschalon</tp:taxon-name-part></tp:taxon-name></italic> sp., and <italic><tp:taxon-name><tp:taxon-name-part taxon-name-part-type="genus" reg="Lithocarpus">Lithocarpus</tp:taxon-name-part> <tp:taxon-name-part taxon-name-part-type="species" reg="levis">levis</tp:taxon-name-part></tp:taxon-name></italic>, and fruit rot disease of <italic><tp:taxon-name><tp:taxon-name-part taxon-name-part-type="genus" reg="Citrus">Citrus</tp:taxon-name-part> <tp:taxon-name-part taxon-name-part-type="species" reg="sinensis">sinensis</tp:taxon-name-part></tp:taxon-name></italic>.</p></tp:treatment-sec><tp:treatment-sec sec-type="Materials examined"><title>Materials examined.</title><p>CHINA • Hainan Province, Changjiang Li Autonomous County, Bawangling National Forest Park, on diseased leaves of <italic><tp:taxon-name><tp:taxon-name-part taxon-name-part-type="genus" reg="Cyclobalanopsis">Cyclobalanopsis</tp:taxon-name-part> <tp:taxon-name-part taxon-name-part-type="species" reg="kerrii">kerrii</tp:taxon-name-part></tp:taxon-name></italic>, 30 March 2019, Yong Li (cultures <abbrev xmlns:xlink="http://www.w3.org/1999/xlink" xlink:title="China Forestry Culture Collection Center" xlink:type="simple">CFCC</abbrev> 54817, <abbrev xmlns:xlink="http://www.w3.org/1999/xlink" xlink:title="China Forestry Culture Collection Center" xlink:type="simple">CFCC</abbrev> 55916). Hainan Province, Changjiang Li Autonomous County, Bawangling National Forest Park, on diseased leaves of <italic><tp:taxon-name><tp:taxon-name-part taxon-name-part-type="genus" reg="Lithocarpus">Lithocarpus</tp:taxon-name-part> <tp:taxon-name-part taxon-name-part-type="species" reg="levis">levis</tp:taxon-name-part></tp:taxon-name></italic>, 30 March 2019, Yong Li (culture <abbrev xmlns:xlink="http://www.w3.org/1999/xlink" xlink:title="China Forestry Culture Collection Center" xlink:type="simple">CFCC</abbrev> 54295).</p><fig id="F13" position="float" orientation="portrait"><object-id xmlns:xlink="http://www.w3.org/1999/xlink" content-type="doi" xlink:type="simple">10.3897/imafungus.17.186438.figure13</object-id><object-id xmlns:xlink="http://www.w3.org/1999/xlink" content-type="arpha" xlink:type="simple">52A30F26-C8B3-54FA-AA07-63F264D306D4</object-id><label>Figure 13.</label><caption><p>Morphology of <italic><tp:taxon-name><tp:taxon-name-part taxon-name-part-type="genus" reg="Diaporthe">Diaporthe</tp:taxon-name-part> <tp:taxon-name-part taxon-name-part-type="species" reg="siamensis">siamensis</tp:taxon-name-part></tp:taxon-name></italic> (<abbrev xmlns:xlink="http://www.w3.org/1999/xlink" xlink:title="China Forestry Culture Collection Center" xlink:type="simple">CFCC</abbrev> 54295). <bold>A</bold> Colonies on <abbrev xmlns:xlink="http://www.w3.org/1999/xlink" xlink:title="potato dextrose agar" xlink:type="simple">PDA</abbrev>, <abbrev xmlns:xlink="http://www.w3.org/1999/xlink" xlink:title="malt peptone agar" xlink:type="simple">MPA</abbrev> and SNA after 20 d at 25 °C. <bold>B</bold> Conidiomata. <bold>C</bold> Conidiogenous cells. <bold>D–G</bold> Alpha and beta conidia. Scale bars: 300 μm (<bold>B</bold>); 10 μm (<bold>C–G</bold>).</p></caption><graphic xmlns:xlink="http://www.w3.org/1999/xlink" xlink:href="imafungus-17-e186438-g013.jpg" id="oo_1646177.jpg" position="float" orientation="portrait" xlink:type="simple"><uri content-type="original_file" xlink:type="simple">https://binary.pensoft.net/fig/1646177</uri></graphic></fig></tp:treatment-sec><tp:treatment-sec sec-type="Notes"><title>Notes.</title><p><italic><tp:taxon-name><tp:taxon-name-part taxon-name-part-type="genus" reg="Diaporthe">Diaporthe</tp:taxon-name-part> <tp:taxon-name-part taxon-name-part-type="species" reg="siamensis">siamensis</tp:taxon-name-part></tp:taxon-name></italic> was originally described from <italic><tp:taxon-name><tp:taxon-name-part taxon-name-part-type="genus" reg="Dasymaschalon">Dasymaschalon</tp:taxon-name-part></tp:taxon-name></italic> sp. (<tp:taxon-name><tp:taxon-name-part taxon-name-part-type="family" reg="Annonaceae">Annonaceae</tp:taxon-name-part></tp:taxon-name>) in Thailand (<xref ref-type="bibr" rid="B60">Udayanga et al. 2012</xref>). In the current study, three isolates recovered from <italic><tp:taxon-name><tp:taxon-name-part taxon-name-part-type="genus" reg="Cyclobalanopsis">Cyclobalanopsis</tp:taxon-name-part> <tp:taxon-name-part taxon-name-part-type="species" reg="kerrii">kerrii</tp:taxon-name-part></tp:taxon-name></italic> and <italic><tp:taxon-name><tp:taxon-name-part taxon-name-part-type="genus" reg="Lithocarpus">Lithocarpus</tp:taxon-name-part> <tp:taxon-name-part taxon-name-part-type="species" reg="levis">levis</tp:taxon-name-part></tp:taxon-name></italic> clustered with the ex-type strain of <italic><tp:taxon-name><tp:taxon-name-part taxon-name-part-type="genus" reg="Diaporthe">D.</tp:taxon-name-part> <tp:taxon-name-part taxon-name-part-type="species" reg="siamensis">siamensis</tp:taxon-name-part></tp:taxon-name></italic> (MFLUCC 10-0573a) with maximum statistical support (<abbrev xmlns:xlink="http://www.w3.org/1999/xlink" xlink:title="Maximum Likelihood" xlink:type="simple">ML</abbrev>/<abbrev xmlns:xlink="http://www.w3.org/1999/xlink" xlink:title="Bayesian Inference" xlink:type="simple">BI</abbrev> = 100/1) (Fig. <xref ref-type="fig" rid="F3">3</xref>). These findings constitute new host records for <italic><tp:taxon-name><tp:taxon-name-part taxon-name-part-type="genus" reg="Diaporthe">D.</tp:taxon-name-part> <tp:taxon-name-part taxon-name-part-type="species" reg="siamensis">siamensis</tp:taxon-name-part></tp:taxon-name></italic> on <italic><tp:taxon-name><tp:taxon-name-part taxon-name-part-type="genus" reg="Cyclobalanopsis">Cyclobalanopsis</tp:taxon-name-part></tp:taxon-name></italic> and <italic><tp:taxon-name><tp:taxon-name-part taxon-name-part-type="genus" reg="Lithocarpus">Lithocarpus</tp:taxon-name-part></tp:taxon-name></italic> species, broadening the known host range of this pathogen to the family <italic><tp:taxon-name><tp:taxon-name-part taxon-name-part-type="family" reg="Fagaceae">Fagaceae</tp:taxon-name-part></tp:taxon-name></italic>.</p></tp:treatment-sec><tp:treatment-sec><!--Section generated to contain objects referenced in tp:taxon-treatment.--><fig id="F3" position="float" orientation="portrait"><object-id xmlns:xlink="http://www.w3.org/1999/xlink" content-type="doi" xlink:type="simple">10.3897/imafungus.17.186438.figure3</object-id><object-id xmlns:xlink="http://www.w3.org/1999/xlink" content-type="arpha" xlink:type="simple">F9F9FB29-9CB1-56CA-83E8-96F8AD74BFBC</object-id><label>Figure 3.</label><caption><p>Phylogram of <italic><tp:taxon-name><tp:taxon-name-part taxon-name-part-type="genus" reg="Diaporthe">Diaporthe</tp:taxon-name-part> <tp:taxon-name-part taxon-name-part-type="species" reg="siamensis">siamensis</tp:taxon-name-part></tp:taxon-name></italic> species complex resulting from a maximum likelihood analysis based on the <abbrev xmlns:xlink="http://www.w3.org/1999/xlink" xlink:title="internal transcribed spacer" xlink:type="simple">ITS</abbrev>, <italic><abbrev xmlns:xlink="http://www.w3.org/1999/xlink" xlink:title="calmodulin" xlink:type="simple">cal</abbrev></italic>, <italic><abbrev xmlns:xlink="http://www.w3.org/1999/xlink" xlink:title="histone H3" xlink:type="simple">his3</abbrev></italic>, <italic><abbrev xmlns:xlink="http://www.w3.org/1999/xlink" xlink:title="translation elongation factor 1-alpha" xlink:type="simple">tef1</abbrev></italic> and <italic><abbrev xmlns:xlink="http://www.w3.org/1999/xlink" xlink:title="beta-tubulin" xlink:type="simple">tub2</abbrev></italic> gene loci. Numbers above the branches indicate <abbrev xmlns:xlink="http://www.w3.org/1999/xlink" xlink:title="Maximum Likelihood" xlink:type="simple">ML</abbrev> bootstrap values (left, <abbrev xmlns:xlink="http://www.w3.org/1999/xlink" xlink:title="Maximum Likelihood" xlink:type="simple">ML</abbrev><abbrev xmlns:xlink="http://www.w3.org/1999/xlink" xlink:title="bootstrap value" xlink:type="simple">BS</abbrev> ≥ 50%) and Bayesian posterior probabilities (right, BPP ≥ 0.90). Ex-type strains are marked with *, and isolates from this study are in bold blue. Colored vertical bars on the right indicate species delimitation results based on the 5-locus phylogeny (5-loci), Poisson Tree Processes (<abbrev xmlns:xlink="http://www.w3.org/1999/xlink" xlink:title="Poisson Tree Processes" xlink:type="simple">PTP</abbrev>), and Multi-rate <abbrev xmlns:xlink="http://www.w3.org/1999/xlink" xlink:title="Poisson Tree Processes" xlink:type="simple">PTP</abbrev> (<abbrev xmlns:xlink="http://www.w3.org/1999/xlink" xlink:title="Multi-rate PTP" xlink:type="simple">mPTP</abbrev>). The scale bar represents the expected number of nucleotide substitutions per site. The tree is rooted with <italic><tp:taxon-name><tp:taxon-name-part taxon-name-part-type="genus" reg="Diaporthe">D.</tp:taxon-name-part> <tp:taxon-name-part taxon-name-part-type="species" reg="oxe">oxe</tp:taxon-name-part></tp:taxon-name></italic> (CBS 133186 and CBS 133187).</p></caption><graphic xmlns:xlink="http://www.w3.org/1999/xlink" xlink:href="imafungus-17-e186438-g003.jpg" id="oo_1646167.jpg" position="float" orientation="portrait" xlink:type="simple"><uri content-type="original_file" xlink:type="simple">https://binary.pensoft.net/fig/1646167</uri></graphic></fig></tp:treatment-sec><ref-list><ref id="B60"><mixed-citation xmlns:xlink="http://www.w3.org/1999/xlink" xlink:type="simple">Udayanga D, Liu X, Crous PW et al. (2012) A multi-locus phylogenetic evaluation of <tp:taxon-name><tp:taxon-name-part taxon-name-part-type="genus">Diaporthe</tp:taxon-name-part> (<tp:taxon-name-part taxon-name-part-type="subgenus">Phomopsis</tp:taxon-name-part>)</tp:taxon-name>. Fungal Diversity 56(1): 157–171. <ext-link xlink:href="10.1007/s13225-012-0190-9" ext-link-type="doi" xlink:type="simple">https://doi.org/10.1007/s13225-012-0190-9</ext-link></mixed-citation></ref></ref-list></tp:taxon-treatment>
