# Supplementary material for: Unveiling cryptic diversity of Diaporthe associated with leaf spots of Fagaceae in China using an integrative taxonomic approach
Source: IMA Fungus. 2026 May 15;17:e186438. doi: 10.3897/imafungus.17.186438 (PMC13197814; doi:10.3897/imafungus.17.186438)
Supplement: Supplementary material 3 — Alignments of arecae species complex [file imafungus-17-e186438-s003.fas]

>D__arecae_HNZZ027
---------------------------------------------gccctcctctgctgttgcgcatgatgctaacggaccgttttcggtttgtaggataaggatggcgatggttagtgcggccgccctcgttcttccttctcacacacgcacgcgtcatgctcgatcctccgcgacggcctgcgcgtgcctaatttccaaccaagcgattatcacatctattgcgagtaccatgctgagatatggcgtgcaggacaaatcaccaccaaggagctcggcaccgtcatgcgatccctgggccagaacccttccgagtctgagctgcaagatatgattaacgaggtcgacgccgacaacaacggcaccattgacttccctggtacgtccagatatacgcccattgaagtgggggggggcccggtggtacccctttgccgaacctttaaacccggaattgacgcccccaccca---------------ccgtaagcagctcgcctccaaggctgcccgcaagtccgcgccctccaccggaggtgtcaagaagcctcaccgctacaagcctggtaccgtcgctctgcgtgagatccgtcgctaccagaagagcactgagctgctgatccgcaagctccccttccagcgtctggtatgtcgccgcccccgtcttctgaatgcccacgcgtacctttgctgaccatcgccttccacttccaggtccgtgagatcgcccaggacttcaagtccgacctccgcttccagtcctccgccatcggtgccctgcaggagtccgtcgagtcttacctcgtctccctcttcgaggacaccaacctgtgcgccatccacgccaagcgtgtcaccatccagtcggtacgtaacatatctgcttgacccacccacccgc-------gacgcgccttgtggcatacgctaacaacctcaca------------------------------------------------ccctttgtgaacttatacctt-ttgttgcctcggcgcatgctggtctctagaggcccctcaccccggtgaggagacggcacgccggcggccaagttaactcttgtttttacactgaaactctgag-aaaaaacacaaatgaatcaaaactttcaacaacggatctcttggttctggcatcgatgaagaacgcagcgaaatgcgataagtaatgtgaattgcagaattcagtgaatcatcgaatctttgaacgcacattgcgccctctggtattccggagggcatgcctgttcgagcgtcatttcaaccctcaagcattgcttggtgttggggcactgcttttt--accaagcaggccctgaaatctagtggcgagctcgccaggaccccgagcgcagtagttaaaccctcgctctggaaggccctggcggtgccctgccgttaaacccccaacttctgaaa------------------------------????????????????????????????????????????????????????????????????????????????????????????????????????????????????????????????????????????????????????????????????????????????????????????????????????????????????????????????????????????????????????????????????????????????????????????????????????????????????????????????????????------------------------------------------------------------------------------------------------------------------------------------------------------------------------------------------------------------------------------------------------------------------------------tgctgctttctggtgcgtcc-------------------accaccgcgacgctcgacgcgcgacaacatgacctcgagccatcgttactgacctcgactctcaggcaaaccatctctggcgagcacggcctcgacagcaatggcgtgtatgcacctcctatttcctgccttcagatctcgtcctccctgccggcttggcactgacaatcacacagttacaacggcacttccgagctccagctcgagcgcatgaacgtctacttcaatgaggtaagtcaacagccacgtcattgaccatctgcagcacggtttgctgccgtcgctggggccttgctaacgcgttatcgcacaggcctccggcaacaagtatgtccctcgcgccgtcctcgtcgatctcgagcccggtactatggacgccgt------------------------------------------------------------------------------------
>D__arecae_CBS_161_64_
ctttgtaagccatctccaaccagcggacacgagtccaagctccccgccctcctctgctgctgcgcatgatgctaacggaccgttttcggcttgtaggataaggatggcgatggttagtgcggccgccctcgttcttccttctcacacacgcacgcgtcatgctcgatcttccgcgacggcctgcgcgtgcctaacctccaactaagcgattatcacatttattgcgagtatcatgctgagatatggtgtgcaggacaaatcaccacaaaggagctcggcacggtcatgcgatccctgggccagaacccttccgagtccgagctgcaagatatgattaacgaggtcgacgccgacaacaacggcaccattgacttccctggtacgtccagatatacgcccattgagagggggggggacctgctgttacccctctgccgcagcctcgaatcacgtactgacgcgcccaaccagagttcctgaccatgccgtaagcagctcgcctccaaggctgctcgcaagtccgcgccctccaccggaggtgtcaagaagcctcaccgctacaagcctggtaccgtcgctctgcgtgagatccgtcgctaccagaagagcactgagctgctgatccgcaagctgcccttccagcgtctggtatgtcgccgcccccgtcttctgaacgtccacgcatacctttgctgaccattgccttcctctaccaggtccgtgagatcgcccaggacttcaagtccgacctccgcttccagtcttccgccatcggtgccctgcaggagtccgtcgagtcttacctcgtctccctcttcgaggacaccaacctgtgcgccatccacgccaagcgtgtcaccatccagtcggtacgtaacatatttgcttgacccacccacccgc-------gacgcgtcttgttgcatacgctaacaacctcacagaaggcggagggatcattgctggaacgcgccctaggcgcacccagaaaccctttgtgaacttataccttactgttgcctcggcgcatgctggccccctc-ggggccccctggagacagggagcaggcacgccggcggccaagttaactcttgtttttacactgaaactctgagaaaaaaacacaaatgaatcaaaactttcaacaacggatctcttggttctggcatcgatgaagaacgcagcgaaatgcgataagtaatgtgaattgcagaattcagtgaatcatcgaatctttgaacgcacattgcgccctctggtattccggagggcatgcctgttcgagcgtcatttcaaccctcaagcattgcttggtgttggggcactgcttttt--accgagcaggccctgaaatctagtggcgagctcgccaggaccccgagcgcagtagttaaaccctcgctctggaaggccctggcggtgccctgccgttaaacccccaacttctgaaaatttgacctcggatcaggtaggaatacccgaaggttagtaaacatcacaatcataagacgctctcctctgccctcagccctttgcctcagatcatcagtgtgcggctgttggtacagcttcgtcatactgaggggcgcattttcacccctcgctctggattttccatttcagtgcgggtgcggggtgcgcttatcagggagcttatctcctacaccaaaaccctgttgcaacaacacacccaccttaccaccactacatccaccctcaa-ccccatcgacatccttaaatcaatcaagcaaacctccaggaaatcatgctgactttctatctacatagccgccgagcttggtaagcccatgctgctttcgcatcctctgcccctgagcatgagcctaccccaccatcgcgaccgcacccacggtcgggcctcaaaaacatcaccaaacaccctggggaaaggacccaaatgcccatgaaaaacgcgtcagattgctaacgtgagctttttctcgactacaggttcaccttcagaccggtcaatgcgtaagttgctcccgtcaacacctccagaccttatcatcgccacccgtagctgacacgtttcccagggtaaccaaatcggtgctgctttctggtgcgtcc-------------------accaccgcgacgctcgacgcgcgacaatacgatctcgaaccatcgttactgacctcgactctcaggcaaaccatctctggcgagcacggcctcgacagcaatggcgtgtatgcacctcctatttcctgccttcagatctcgtcctccctgccggcttggcactgacaatcatacagttacaacggcacttccgagctccagctcgagcgcatgaacgtctacttcaacgaggtaagccaacagccacgtcgttgaccatgtgcagcacgatttcctgccgtcgcc-aggctttgctgacgcgttatcgcacaggcctccggcaacaagtatgtccctcgcgccgtcctcgtcgatctcgagcccggtaccatggacgccgtc-----------------------------------------------------------------------------------
>D__aseana_MFLUCC_12_0299a_
--------------------------------------gctccctgcccccctctgccgttgcgcatgatgctaacggaccgttttcggcttgtaggataaggatggcgatggttagtgcggccgccctctttcttccctctcacacacgcacgcgtcacgctcgatccgccgcgacggcctgcgcgtgcctaacttccaaccaagcgattatcatatctattgcgagtatcatgctgagatatggcgtgtaggacaaatcaccaccaaggagctcggcacggtcatgcgatccctgggacagaacccgtccgagtctgagctgcaagatatgattaacgaggtcgacgctgacaacaacggcaccattgacttccctggtacgtccagatatacgcccgttgagggggg-----acatggtgtagcccctccgccgcagccttgaatccagtactgacgcgcccaaccagagttcctgaccatg????????????????????????????????????????????????????????????????????????????????????????????????????????????????????????????????????????????????????????????????????????????????????????????????????????????????????????????????????????????????????????????????????????????????????????????????????????????????????????????????????????????????????????????????????????????????????????????????????????????????????????????????????????????????????????????????????????????????cggagggatcattgctggaacgcgccccaggcgcacccagaaaccctttgtgaacttataccttactgttgcctcggcgcatgctggcccccctgggggtccctcggagacgaggagcaggcacgccggcggccaagttaactcttgtttttacactgaaactctgagaaaaaaacacaaatgaatcaaaactttcaacaacggatctcttggttctggcatcgatgaagaacgcagcgaaatgcgataagtaatgtgaattgcagaattcagtgaatcatcgaatctttgaacgcacattgcgccctctggtattccggagggcatgcctgttcgagcgtcatttcaaccctcaagcattgcttggtgttggggcactgcctttta-aacgggcaggccctgaaatctagtggcgagctcgccaggaccccgagcgcagtagttaaaccctcgctctggaaggccctggcggtgccctgccgttaaacccccaactcttgaaaatttgacctcggatcaggtaggaatacccgaaggttagtaaacatcacaatcatagaacatgctaccctatccccagcactttgcctcaaatcatcagtgtgcggctgttggtatggcttcgtcatactgaggggcgcattttcacccctcgctttggattttccatttcagtgcgggtgcggggtgcgcttatcagggagcttatctcctacaccaaaaccctgttgcaacaacacccactccttaccaccacttcattcaccctcaaccctcatcggcacccttcaatcgatcaagtaaacggtcggaaaatcatgctgacgctttttctacacagccgccgagcttggtaa----------------------------------------------------------------------------------------------------------------------------------------------------------------------------------------------------------------------------------------------------------------------------aacgttcttctgtggtcctagt-------------------ccccactcgacgctcgacgcgcgacaatacga-ttcgatccatcgtcactgacctcgactctcaggcaaaccatctctggcgagcacggcctcgacagcaatggcgtgtatgcacctcctattccctacctccagatctcgtcctccctgccggcttggcattgacaatcatacagttacaacggcacttccgagctccagctcgagcgcatgaacgtctacttcaacgaggtaagtcaacagccacgtcgttgaccatctgcagcacggtttcctgccgtcgccaaggctttgctaacgcgttatcgcccaggcctccggcaacaagtatgttcctcgcgccgtccttgtcgatctcgagcccggtaccatggacgccgtc-----------------------------------------------------------------------------------
>D__aseana_MFLUCC_12_0767
ctttgtaagtcatctccagccagcgggcatgagttcaagctccctgcccccctctgccgttgcgcatgatgctaacggaccgttttcggcttgtaggataaggatggcgatggttagtgcggccgccctctttcttccctctcacacacgcacgcgtcacgctcgatccgccgcgacggcctgcgcgtgcctaacttccaaccaagcgattatcatatctattgcgagtatcatgctgagatatggcgtgtaggacaaatcaccaccaaggagctcggcacggtcatgcgatccctgggacagaacccgtccgagtctgagctgcaagatatgattaacgaggtcgacgctgacaacaacggcaccattgacttccctggtacgtccagatatacgcccgttgagggggg-----acatggtgtagcccctccgccgcagccttgaatccagtactgacgcgcccaaccagagttcctgaccatgccgcaagcagctcgcctccaaggctgcccgcaagtccgcgccctccaccggaggtgtcaagaagcctcaccgctacaagcctggtaccgtcgctctgcgtgagatccgtcgctaccagaagagcaccgagctgctgatccgcaagctccccttccagcgtctggtatgtcgccgcccccatcttctggaaac-cacccgcacccttgctgaccatcgcctttcactaccaggtccgtgagatcgcccaggacttcaagtccgacctccgcttccagtcttccgccatcggtgctctgcaggagtccgtcgagtcttacctcgtctccctcttcgaggacaccaacctgtgcgccatccacgccaagcgtgtcaccatccagtcggtacgtaacatatctgcctgacccgcacacgcgcgacgcgtggcgcgccttggggcacacgctaacaacctcacagaagg-------------------------ccctggcgcacccagaaaccctttgtgaacttataccttactgttgcctcggcgcatgctggcccccccgggggtccctcggagacgaggagcaggcacgccggcggccaagttaactcttgtttttacactgaaactctgagaaaaaaacacaaatgaatcaaaactttcaacaacggatctcttggttctggcatcgatgaagaacgcagcgaaatgcgataagtaatgtgaattgcagaattcagtgaatcatcgaatctttgaacgcacattgcgccctctggtattccggagggcatgcctgttcgagcgtcatttcaaccctcaagcattgcttggtgttggggcactgcctttta-aacgggcaggccctgaaatctagtggcgagctcgccaggaccccgagcgcagtagttaaaccctcgctctggaaggccctggcggtgccctgccgttaaacccccaactcttgaaaatttgacctcggatcaggtaggaatacccgaaggttagtaaacatcacaatcatagaaaatgctaccccatccccagcactttgcctcaaatcatcagtgtgcggctgttggtacggcttcgtcatactgaggggcgcattttcacccctcgcttgggattttcaatttcagtgcgggtgcggggtgcgcttatcagggagcttatctcctacaccaaaaccctgttgcaacaacacccactccttaccaccacttcattcaccctcaaccctcatcggcacccttcaatcgatcaagtaaacggtcggaaaatcatgctgacgctttttctacacagccgccgagcttggtaa------------------------------------------------------------------------------------------------------------------------------------------------------------------------------------------------------------------------------------------------------------------------------tgctgctttctggtgtgtcc-------------------taagtccaccaccgcgacgcgcgacaatacgacctcgaaccatcgttactgacctcgactctcaggcaaaccatctctggcgagcacggcctcgacagcaatggcgtgtatgcacctcctattccctacctccagatctcgtcctccctgccggcttggcactgacaatcatacagttacaacggcacttccgagctccagctcgagcgcatgaacgtctacttcaacgaggtaagtcaacagccacgtcgttgaccatctgcagtacggtttcctgccgtcgtcaaggctttgctaacgcgttatcgcccaggcctccggcaacaagtatgttcctcgcgccgttctcgtcgatctcgagcccggtaccatggacgccgttcgtgccggtcccttcggccagctcttccgccccgataacttcgtcttcggccagtccggtgctggaaacaa------------
>D__aseana_LC6512
--------------ctcagccagcgggcatgagttcaagctccctgcccccctctgccgttgcgcatgatgctaacggaccgttttcggcttgtaggataaggatggcgatggttagtgcggccgccctctttcttccctctcacacacgcacgcgtcacgctcgatccgccgcgacggcctgcgcgtgcctaacttccaaccaagcgattatcatatctattgcgagtatcatgctgagatatggcgtgtaggacaaatcaccaccaaggagctcggcacggtcatgcgatccctgggacagaacccgtccgagtctgagctgcaagatatgattaacgaggtcgacgctgacaacaacggcaccattgacttccctggtacgtccagatatacgcccgttgagggggg-----acatggtgtagcccctccgccgcagccttgaatccagtactgacgcgcccaaccagagttcctgaccatg????????????????????????????????????????????????????????????????????????????????????????????????????????????????????????????????????????????????????????????????????????????????????????????????????????????????????????????????????????????????????????????????????????????????????????????????????????????????????????????????????????????????????????????????????????????????????????????????????????????????????????????????????????????????????????????????????????????????cggagggatcattgctggaacgcgccccaggcgcacccagaaaccctttgtgaacttataccttactgttgcctcggcgcatgctggcccccctgggggtccctcggagacgaggagcaggcacgccggcggccaagttaactcttgtttttacactgaaactctgagaaagaaacacaaatgaatcaaaactttcaacaacggatctcttggttctggcatcgatgaagaacgcagcgaaatgcgataagtaatgtgaattgcagaattcagtgaatcatcgaatctttgaacgcacattgcgccctctggtattccggagggcatgcctgttcgagcgtcatttcaaccctcaagcattgcttggtgttggggcactgcttttacccaaaagcaggccctgaaatctagtggcgagctcgccaggaccccgagcgcagtagttaaaccctcgctctggaaggccctggcggtgccctgccgttaaacccccaacttt--gaaaattgacctcggatcaggtag---------aaggttagtaaacatcacaatcatagaacatgctaccctatccccagtactttgcctcaaatcatcagtgtgcggctgttggtatggcttcgtcatactgaggggcgcattttcacccctcgctttggattttccatttcagtgcgggtgcggggtgcgcttatcagggagcttatctcctacaccaaaaccctgttgcaacaacacccactccttaccaccacttcattcaccctcaaccctcatcggcacccttcaatcgatcaagtaaacggtcggaaaatc-tgctgac-----------------------------------------------------------------------------------------------------------------------------------------------------------------------------------------------------------------------------------------------------------------------------------------------------------------------------------------------------------cgacgctcgacgcgcgacaatacgacttcgatccatcgtcactgacctcgactctcaggcaaaccatctctggcgagcacggcctcgacagcaatggcgtgtatgcacctcctattccctacctccagatctcgtcctccctgccggcttggcactgacaatcatacagttacaacggcacttccgagctccagctcgagcgcatgaacgtctacttcaacgaggcaagtcaacagccacgtcgttgaccatctgcagcacggtttcctgccgtcgccaaggctttgctaacgcgttatcgcccaggcctccggcaacaagtatgttcctcgcgccgtccttgtcgatctcgagcccggtaccatggacgccgtccgtgccggtccctttggccagcttttccgccccgataacttcgtcttcggccagtccggtgctggaaacaactgggcc-----
>D__hongkongensis_CBS_115448_
ctttgtaagtcatctccagccagcggacacgagttcaagctccccgccctcctctgctgttgcgcatgatgctaacggaccgttttcggcttgtaggataaggatggcgatggttagtgcggccgccctctttcttccctctcacatacgcacgcgtcatgctcgatccgccgcgacggcctgcgcgtgcataatttccaaccaagcgattatcacatatattgcgagtatcatgctgagatatggcgtgtaggacaaatcaccaccaaggagctcggcacggtcatgcgatccctgggacagaacccgtccgagtctgagctgcaagatatgattaacgaggtcgacgccgacaacaacggcaccattgacttccctggtacgtccaaaagcacgcccgttgaggaggggga--acctggtgttacccctctgccgcagccttgaatcacgtactgacgcgccaaaccagagttcctgaccatgccgtaagcagctcgcctccaaggctgcccgcaagtccgcgccctccaccggaggtgtcaagaagcctcaccgctacaagcctggtaccgtcgctctgcgtgagatccgtcgctaccagaagagcactgagctgctgatccgcaagctccccttccagcgtctggtatgtcgccgcccccatcctctgaatgctcacccgcacccttgctgaccgtcgcttttcaccaccaggtccgtgagatcgcccaggacttcaagtccgacctccgcttccagtcttccgccatcggtgccctgcaggagtccgtcgagtcttacctcgtctccctcttcgaggacaccaacctgtgcgccatccacgccaagcgtgtcaccatccagtcggtatgtaacatatctgcttgacccacgcacgcgcgacgcgtgacgcgcc-------------------------------cggagggatcattgctggaacgcgccccaggcgcacccagaaaccctttgtgaacttataccttactgttgcctcggcgcatgctggcccccccgggggcccctcggagacgaggagcaggcacgccggcggccaagttaactcttgtttttacactgaaactctgag-aaaaaacacaaatgaatcaaaactttcaacaacggatctcttggttctggcatcgatgaagaacgcagcgaaatgcgataagtaatgtgaattgcagaattcagtgaatcatcgaatctttgaacgcacattgcgccctctggtattccggagggcatgcctgttcgagcgtcatttcaaccctcaagcattgcttggtgttggggcactgcttttacccaaaagcaggccctgaaatctagtggcgagctcgccaggaccccgagcgcagtagttaaaccctcgctctggaaggccctggcggtgccctgccgttaaacccccaacttttgaaaatttgacctcggatcaggtaggaatacccgaaggttagtaaacatcacaatcatagaacatgccaccctgtcctcagcattttgcctcaaatcatcagtgtgcggctgttggtacggcttcgtcatactgaggggcgcattttcacccctcgctctggattttccatttcagtgcgggtgcggggtgcgcttatcagggagcttatctcctacaccaaaaccctgttgcaacaacaaccacaccatgccgttccttcattcaccctcaaaccccatcgatatccttgaattgatcaagcaatccgcctcgaaatcatgctgacatcgtatctacacagccgccgagcttggtaagcccatgctgctttcgcatcctctgcccctgagcctgagcctaccccaccatcgcgaccgcacccacggtcgggcctcaaaaacatcaccaaacaccctgggaaacgcacccagatgcccttgaaaaacgcgtcagattgctaacgtgaactttttctcgactacaggttcaccttcagaccggccaatgcgtaagttgctcctgtcaacaccgccagaccttatcatcgccacccgtagctgacacgtttcccagggtaaccaaatcggtgctgctttctggtgcgtcccagctccgacttcaagtccaccaccgcgacgctcgacgcgcgacaatacgacctcgagccatcgttactgacatcgactctcaggcaaaccatctctggcgagcacggcctcgacagcaatggcgtgtatgcacctcctattccctactctcatatcttgtcctccctgccggcttggcactgacaatcacacagttacaacggctcttccgagctccagctcgagcgcatgaacgtctacttcaacgaggtaagtcaacagccacgtcgttgaccatctgcagcacggtttcctgccatcgccaaggccttgctaacgcgttatcgcccaggcctccggcaacaagtatgtccctcgcgccgtcctcgtcgatctcgagcccggtaccatggacgccgtc-----------------------------------------------------------------------------------
>D__hongkongensis_CGMCC_3_15175
ctttgtaagtcatctccagccagcggacacgagttcaagctccccgctcccctttgctgttgcgcatgatgctaacggaccgttttcggcttgtaggataaggatggcgatggttagtgcggccgccctctttcttctctctcacacacgcacgcgtcacgctcgatccgccgcgacggcctgcgcgtgcataatttccaaccaagcgattatcacacatattgcgagtatcatgctgagatatggcgtgtaggacaaatcaccaccaaggagctcggcacggtcatgcgatccctgggacagaacccgtccgagtctgagctgcaagacatgattaacgaggtcgacgccgacaacaacggcaccattgacttccctggtacgtccagaagcacgcccgttgagaaggggggg-gtctggtgttacccctctgccgcagccttgaatcacgtactgacgcgcccaaccagagtt----------????????????????????????????????????????????????????????????????????????????????????????????????????????????????????????????????????????????????????????????????????????????????????????????????????????????????????????????????????????????????????????????????????????????????????????????????????????????????????????????????????????????????????????????????????????????????????????????????????????????????????????????????????????????????????????????????????????????????---agggatcattgctggaacgcgccccaggcgcacccagaaaccctttgtgaacttataccttactgttgcctcggcgcatgctggccccctcgggggcccctcggagacgaggagcaggcacgccggcggccaagttaactcttgtttttacactgaaactctgagaaaaaaacacaaatgaatcaaaactttcaacaacggatctcttggttctggcatcgatgaagaacgcagcgaaatgcgataagtaatgtgaattgcagaattcagtgaatcatcgaatctttgaacgcacattgcgccctctggtattccggagggcatgcctgttcgagcgtcatttcaaccctcaagcattgcttggtgttggggcactgcctgta--aaagggcaggccctgaaatctagtggcgagctcgccaggaccccgagcgcagtagttaaaccctcgctttggaaggccctggcggtgccctgccgttaaacccccaacttctgaaaatttgacctcggatcaggtaggaatacccgaaggttagtaaacatcacaatta---agaacgtcaccctgtcctcagcattttgcctcaaatcatcagtgtgcggctgttggtacggcttcgtcatactgaggggcgcattttcacccctcgctctggattttccatttcagtgcgggtgcggggtgcgcttatcagggagcttatctcctacaccaaaaccctgttgcaacaacaaccacaccatgccgttacctcattcatcctcaaaccccatcgttatccttgaattgatcaagcaaaccgcgtcgaaatcatgctgactccgtatctacacagccgccgagcttggtaa------------------------------------------------------------------------------------------------------------------------------------------------------------------------------------------------------------------------------------------------------------------------------tgctgctttctggtgcgtcccagctccggctcaaagtccaccaccgcgacgctcgacgcgcgacaatacgacctcgaaccatcgttactgacctcgactctcaggcaaaccatctctggcgagcacggcctcgacagcaatggcgtgtatgcacctcctattccctactctcatatcttgtcctccctgccggcttggcactgacaatcacacagttacaacggctcttccgagctccagctcgagcgcatgaacgtctacttcaacgaggtaagtcaacagccacgtcgttgaccatctgcagcacggtttcctgccgtcgccaaggccttgctaacgcgccatcgcccaggcctccggcaacaagtatgtccctcgcgccgtcctcgtcgatctcgagcccggtaccatggacgccgtccgtgccggtcccttcggccagctcttccgccccgacaacttcgtcttcggccagtccggtgctggaaacaactgggccaaggg
>D__hongkongensis_CFCC_53101
ctttgtaagtcatctccagccagcggacacgagttcaagctccccgctctcctctgctgctgcgcatgatgctaacggaccgttttcggcttgtaggataaggatggcgatggttagtgcggccgccctcgttcttccttctcacacacgcacgcgtcatgctcgatcctccgcgacggcctgcgcgtgcctaacttctaacaatgcgattatcacatctattgcgagtatcatgctgagatatggcgtgcaggacaaatcaccaccaaggagctcggcaccgtcatgcgatccctgggccagaacccttccgagtctgagctgcaagatatgattaacgaggtcgacgccgacaacaacggcaccattgacttccctggtacgtccagatatacgcccattgaggaggggggggatctgctgttactcctctgccgcagccttgaatcacgtactgacgcgcccaaccagagttcctgaccatgccgcaagcagctcgcctccaaggcggcccgcaagtccgcgccctccaccggaggtgtcaagaagcctcaccgctacaagcctggtaccgtcgctctgcgtgagatccgtcgctaccagaagagcactgagctgctgatccgcaagctccccttccagcgtctggtatgtcgccgcacccatcctctgaatcctcacccgcacccttactgaccatcgcctttcaccaccaggtccgtgagatcgcccaggacttcaagtccgacctccgcttccagtcttccgccatcggtgccctgcaggagtccgtcgagtcttacctcgtctccctctttgaggacaccaacctgtgcgccatccacgccaagcgtgtcaccatccagtcggtatgtaacatctctgcttgacccgcacacgcgcgacgcgtgacgcgccttggggcacacgctaacaacctcacagaagg-------------------------------------------ccctttgtgaacttataccttactgttgcctcggcgcatgccggcccccccgggggcccctcggagacgaggagcaggcacgccggcggccaagttaactcttgtttttacactgaaactctgagaaaaaaacacaaatgaatcaaaactttcaacaacggatctcttggttctggcatcgatgaagaacgcagcgaaatgcgataagtaatgtgaattgcagaattcagtgaatcatcgaatctttgaacgcacattgcgccctctggtattccggagggcatgcctgttcgagcgtcatttcaaccctcaagcattgcttggtgttggggcactgcttcttacaagaagcaggccctgaaatctagtggcgagctcgccaggaccccgagcgcagtagttaaaccctcgctctggaaggccctggcggtg-----------------------------------------------------------aaggttagtaaacatcacaattacagaacatgtcaccctgtcctcagcattttgcctcaaatcatcagtgtgcggctgttggtacggctt-------ctgaggggcgcattttcacccctcgttctggattttccatttcagtgcgggtgcggggtgcgcttatcagggagcttatctcctacaccaaaaccctgttgcaacaacaaccacaccatgccgttacctcattcaccctcaaaccccatcgatatccttgaattgatcaagcaaaccgcgtcgaaatcatgctgactccgtatctacacagccgccgagcttggtaagcccatgctgctttcgcatcctctgcccctgagcctgagcctaccccaccatcgcgaccgcacccacggtcgggcctcaaaaacatcaccaaacaccctgggaaacgcacccagatgcccttgaaaaacgcgtcagattgctaacgtgaactttttctcgactacaggttcaccttcagaccggccaatgcgtaagttgctcctgtcaacaccgccagaccttatcatcgccacccgtagctgacacgtttcccagggtaaccaaatcggtgctgctttctggtgcgtcccagctccgacttcaagtccaccaccgcgacgctcgacgcgcgacaatacgacctcgagccatcgttactgacatcgactctcaggcaaaccatctctggcgagcacggcctcgacagcaatggcgtgtatgcacctcctattccctactctcatatcttgtcctccctgccggcttggcactgacaatcacacagttacaacggctcttccgagctccagctcgagcgcatgaacgtctacttcaacgaggtaagtcaacagcaacgtcgttgaccatctgcagcacggtttcctgccgtcgccaaggccttgctaacgcgttatcgcccaggcctccggcaacaagtatgtccctcgcgccgtcctcgtcgatctcgagcccggtaccatggacgccgt------------------------------------------------------------------------------------
>D__hongkongensis_CFCC_53102
ctttgtaagtcatctccagccagcggacacgagttcaagctccccgctctcctctgctgctgcgcatgatgctaacggaccgttttcggcttgtaggataaggatggcgatggttagtgcggccgccctcgttcttccttctcacacacgcacgcgtcatgctcgatcctccgcgacggcctgcgcgtgcctaacttctaacaatgcgattatcacatctattgcgagtatcatgctgagatatggcgtgcaggacaaatcaccaccaaggagctcggcaccgtcatgcgatccctgggccagaacccttccgagtctgagctgcaagatatgattaacgaggtcgacgccgacaacaacggcaccattgacttccctggtacgtccagatatacgcccattgaggaggggggggatctgctgttactcctctgccgcagccttgaatcacgtactgacgcgcccaaccagagttcctgaccatgccgcaagcagctcgcctccaaggcggcccgcaagtccgcgccctccaccggaggtgtcaagaagcctcaccgctacaagcctggtaccgtcgctctgcgtgagatccgtcgctaccagaagagcactgagctgctgatccgcaagctccccttccagcgtctggtatgtcgccgcacccatcctctgaatcctcacccgcacccttactgaccatcgcctttcaccaccaggtccgtgagatcgcccaggacttcaagtccgacctccgcttccagtcttccgccatcggtgccctgcaggagtccgtcgagtcttacctcgtctccctctttgaggacaccaacctgtgcgccatccacgccaagcgtgtcaccatccagtcggtatgtaacatctctgcttgacccgcacacgcgcgacgcgtgacgcgccttggggcacacgctaacaacctcacagaagg-------------------------------------------ccctttgtgaacttataccttactgttgcctcggcgcatgccggcccccccgggggcccctcggagacgaggagcaggcacgccggcggccaagttaactcttgtttttacactgaaactctgagaaaaaaacacaaatgaatcaaaactttcaacaacggatctcttggttctggcatcgatgaagaacgcagcgaaatgcgataagtaatgtgaattgcagaattcagtgaatcatcgaatctttgaacgcacattgcgccctctggtattccggagggcatgcctgttcgagcgtcatttcaaccctcaagcattgcttggtgttggggcactgcttcttacaagaagcaggccctgaaatctagtggcgagctcgccaggaccccgagcgcagtagttaaaccctcgctctggaaggccctggcggtg-----------------------------------------------------------aaggttagtaaacatcacaattacagaacatgtcaccctgtcctcagcattttgcctcaaatcatcagtgtgcggctgttggtacggctt-------ctgaggggcgcattttcacccctcgttctggattttccatttcagtgcgggtgcggggtgcgcttatcagggagcttatctcctacaccaaaaccctgttgcaacaacaaccacaccatgccgttacctcattcaccctcaaaccccatcgatatccttgaattgatcaagcaaaccgcgtcgaaatcatgctgactccgtatctacacagccgccgagcttggtaagcccatgctgctttcgcatcctctgcccctgagcctgagcctaccccaccatcgcgaccgcacccacggtcgggcctcaaaaacatcaccaaacaccctgggaaacgcacccagatgcccttgaaaaacgcgtcagattgctaacgtgaactttttctcgactacaggttcaccttcagaccggccaatgcgtaagttgctcctgtcaacaccgccagaccttatcatcgccacccgtagctgacacgtttcccagggtaaccaaatcggtgctgctttctggtgcgtcccagctccgacttcaagtccaccaccgcgacgctcgacgcgcgacaatacgacctcgagccatcgttactgacatcgactctcaggcaaaccatctctggcgagcacggcctcgacagcaatggcgtgtatgcacctcctattccctactctcatatcttgtcctccctgccggcttggcactgacaatcacacagttacaacggctcttccgagctccagctcgagcgcatgaacgtctacttcaacgaggtaagtcaacagcaacgtcgttgaccatctgcagcacggtttcctgccgtcgccaaggccttgctaacgcgttatcgcccaggcctccggcaacaagtatgtccctcgcgccgtcctcgtcgatctcgagcccggtaccatggacgccgt------------------------------------------------------------------------------------
>D__zhaoqingensis_ZHKUCC_22_0056_
ctttgtaggtcatctccagccagcggacacgagttcaagctccccgccctcctctgctgttgcgcatgatgctaacggaccgttttcggcttgtaggataaggatggcgatggttagtgcggccgccctctttcttccctctcacacacgcacgcgtcatgctcgatccgccgcgacggcctgcgcgtgcataatttccaaccaagcgattatcacatatattgcgagtatcatgctgagatatggcgtgtaggacaaatcaccaccaaggagctcggcacggtcatgcgatccctgggacagaacccgtccgagtctgagctgcaagatatgattaacgaggtcgacgccgacaacaacggcaccattgacttccctggtacgtccaaaagcacgcccgttgaggaggggga--acctggtgttacccctctgccgcagccttgaatcacgtactgacgcgccaaaccagagttcctgaccatgccgcaagcagctcgcctccaaggctgcccgcaagtccgcgccctccaccggaggtgtcaagaagcctcaccgctacaagcctggtaccgtcgctctgcgtgagatccgtcgctaccagaagagcaccgagctgctgatccgcaagctccccttccagcgtctggtatgtcgccgcccccatcttctgaatgtccacgcgcacccttgctgaccatcgcctttcaccaacaggttcgtgagatcgcccaggacttcaagtccgacctccgcttccagtcctccgccatcggtgccctgcaggagtctgtcgagtcttacctcgtctccctcttcgaggacaccaacctgtgcgccatccacgccaagcgtgtcaccatccagtcggtacgtaacatacctgcttgacccgcacacgcgcgacgcgtgacgcgcctcgtggcatatgctaacaacctcacagaaggcggagggatcattgctggaacgcgccccaggcgcacccagaaaccctttgtgaacttataccttactgttgcctcggcgcatgctggcccccct-ggggtccctcggagacgaggagcaggcacgccggcggccaagttaactcttgtttttacactgaaactctgagaaaaaaacacaaatgaatcaaaactttcaacaacggatctcttggttctggcatcgatgaagaacgcagcgaaatgcgataagtaatgtgaattgcagaattcagtgaatcatcgaatctttgaacgcacattgcgccctctggtattccggagggcatgcctgttcgagcgtcatttcaaccctcaagcattgcttggtgttggggcactgcctttacccaaaagcaggccctgaaatctagtggcgagctcgccaggaccccgagcgcagtagttaaaccctcgctttggaaggccctggcggtgccctgccgttaaacccccaacttttgaaaatttgacctcggatcaggtaggaatacccg????????????????????????????????????????????????????????????????????????????????????????????????????????????????????????????????????????????????????????????????????????????????????????????????????????????????????????????????????????????????????????????????????????????????????????????????????????????????????????????????????----------------------------------------------------------------------------------------------------------------------------------------------------------------------------------------------------------------------------------------------------------------ggtaaccaaatcggtgctgctttctggtgcgtcc-------------------accgccgcgacgctcgacgcgcgacaatacgacctcgaaccatcgttactgacctcgactcttaggcaaaccatctctggcgagcacggtctcgacagcaatggcgtgtatgcacctcctattccctacctccagatctcgtcctccctgccggcttggcactgacaatcacacagttacaacggcacttccgagctccagctcgagcgcatgaacgtctacttcaacgaggtaagtcagcagccacgtcgttgaccatctgcagcacggtttcctgccgtcgctaaggctttgctaacgcgttatcgcccaggcctccggcaacaagtatgtccctcgcgctgtcctcgtcgatctcgagcccggtaccatggacgccgtccgtgccggcccctttggccagctcttccgccccgataacttcgtcttcggccagtccggtgctggaaacaactgggccaaggg
>D__eres_AR5193_
ctttgtaagtcatttccagccggcagacatg------agctccccgccctcctctgctggtgcgcatgatgctaacggaccgttttcggcttgtaggataaggatggcgatggttagtgcggccg-cctctttgccccctcccacctacgcacgcgtcatgttcgatccgccgcgacagcctgcgcgtgcataatttccaaccaagcgattatcacatctatcacgagtatcatgctgagatatggcgtgtagggcaaatcaccaccaaggagctcggcacggtcatgcgatccctgggtcagaacccgtccgagtctgagctgcaagatatgattaacgaggtcgacgccgacaacaatggcaccattgacttccctggtacgtccagatgctcgcgctctg----------------------------------------------------------------------------------ccgcaagcagctcgcctccaaggccgctcgcaagtccgcgccctccaccggaggtgtcaagaagcctcaccgctacaagcctggtaccgtcgctctgcgtgagatccgtcgctaccagaagagcaccgagctgctgatccgcaagctccccttccagcgtctggtatgttgcacctctcgc------aatgcccacgccgcaccctgctgaccatcatcctcctccaataggtccgtgagatcgcccaggacttcaagtccgacctccgcttccagtcttccgccatcggtgccctgcaggagtcggttgagtcttacctcgtctccctcttcgaggacaccaacctgtgcgccatccacgccaagcgtgtcaccatccagtcggtacgttgcacaccttatggctccatgcacgcgacgcgcgcgacgcgtcttgggacacacgctaacaaccacacagaaggcggagggatcattgctggaacgcgccccaggcgcacccagaaaccctttgtgaacttataccttactgttgcctcggcgctagctggtccctcggggcccctccctcgggtgttgagacagcccgtcggcggccaacctaactcttgtttttacactgaaactctgagcacaaaacataaatgaatcaaaactttcaacaacggatctcttggttctggcatcgatgaagaacgcagcgaaatgcgataagtaatgtgaattgcagaattcagtgaatcatcgaatctttgaacgcacattgcgccctctggtattccggagggcatgcctgttcgagcgtcatttcaaccctcaagcctggcttggtgatggggcactgcttcttacaagaagcaggccctgaaattcagtggcgagctcgccaggaccccgagcgcagtagttaaaccctcgctctggaaggccctggcggtgccctgccgttaaacccccaacttctgaaaatttgacctcggatcaggtaggaatacccgaaggttagtaaatatcacagtcacggaacatgctacctggccctccatactgcacctc-aatcatcagcccgcagctgctcgcgcggcctcgccatgtcggggggcgcattttcacccctcgctttggattttcaatttcagtgcgagtgcggggtgcgcttatcagggggcttatctcctacaccaaaaccctgttacatcatcactcaatccttaccaccaatacgctcaccatcaa-ccccatcgcc-tctttcaatacaactcgtgaaacgcgtgaatattatgctgaccctctatctacacagccgccgagcttggtaa----------------------------------------------------------------------------------------------------------------------------------------------------------------------------------------------------------------------------------------------------------------------------ggtgctgctttctggtgcgttccagctcgagctccaagtccaccgccgcgacgcttgacacgcgacaatacgacctcgaagcatcgttgctgacctcgacttttaggcaaaccatctctggcgagcacggcctcgacagcaatggcgtgtatgcacctcctatgccctgtccactgatcttgacctctcttccggcttggcactgacaatcgcacagttacaacggcacttctgagctccagctcgagcgcatgaacgtctacttcaacgaggcaagtcaataacagcacaaccgaccatctccaacacggtttactgccgtcgcccgaagttcgctaacgcgttatcgcccaggcctccggcaacaagtatgttcctcgcgccgtcctcgtcgatctcgagcccggtaccatggacgccgtccgtgccggtccctttggccagctcttccgccccgacaacttcgtcttcggccagtccggtgctggaaacaactgggccaaggg
>D__eres_DLR12a
ctttgtaagtcatctccagccggcagacatg------agctccccgccctcctttgctggtgcgcatgatgctaacggaccgttttcggcttgtaggataaggacggcgatggttagtgcggccg-cctctttgctccctcccagctacgcacgcgtcatgttcgatccgccgcgacagcctgcgcgtgcataatttccaaccaagcgattatcacatctatcacgagtatcatgctgagatatggcgtgtaggacaaatcaccaccaaggagctcggcacggtcatgcgatccctgggtcagaacccgtccgagtctgagctgcaagatatgattaacgaggtcgacgccgacaacaatggcaccattgacttccctggtacgtccagatgctcgcgctctg----------------------------------------------------------------------------------ccgcaagcagctcgcctccaaggccgctcgcaagtccgcgccctccaccggaggtgtcaagaagcctcaccgctacaagcctggtaccgtcgctctgcgtgagatccgtcgctaccagaagagcaccgagctgctgatccgcaagctccccttccagcgtctggtatgttgcacccctcgc------aatgcccacgccgcaccctgctgaccatcatcctcctccaataggtccgtgagatcgcccaggacttcaagtccgacctccgcttccagtcttccgccatcggtgccctgcaggagtcggtcgagtcttacctcgtctctctcttcgaggacaccaacctgtgcgccatccacgccaagcgtgtcaccatccagtcggtacgttgtacaccccatggccccatgcacgcgacgcgcgcgacgcgtcttgggacacacgctaacaaccacacagaaggcggagggatcattgctggaacgcgccccaggcgcacccagaaaccctttgtgaacttataccttactgttgcctcggcgctagctggtccttcggggcccctcccccgggtgttgagacagcccgccggcggccaacccaactcttgtttttacactgaaactctgagaataaaacataaatgaatcaaaactttcaacaacggatctcttggttctggcatcgatgaagaacgcagcgaaatgcgataagtaatgtgaattgcagaattcagtgaatcatcgaatctttgaacgcacattgcgccctctggtattccggagggcatgcctgttcgagcgtcatttcaaccctcaagcctggcttggtgatggggcactgcttcttacaaggagcaggccctgaaattcagtggcgagctcgccaggaccccgagcgcagtagttaaaccctcgctctggaaggccctggcggtgccctgccgttaaacccccaacttctgaaaatttgacctcggatcaggtaggaatacccgaaggttagtaaatatcacagtcacggaacatgctacctggccctccatactgcacctc-aatcatcagcccgcagctgctcgcgcggcctcgccatgtcggggggcgcattttcacccctcgctttggattttccatttcagtgcgagtgcggggtgcgcttatcagggggcttatctcctacaccaaaaccctgttacatcatcactcaatccttaccaccaatacgctcaccatcaa-ccccatcgcc-tctttcaacacaactcgtgaaacgcgtgaatattatgctgaccctctatctacacagccgccgagcttggtaa----------------------------------------------------------------------------------------------------------------------------------------------------------------------------------------------------------------------------------------------------------------------------ggtgctgctttctggtgcgttccagctcgagctccaagcccaccgccgcgacgctcgacacgcgacaatacgacctcgaagcatcgttgctgacctcgacatttaggcaaaccatctctggcgagcacggcctcgacagcaatggcgtgtatgcacctcacattccctgcccactgatcttggcctctcttccggcttggcactgacaatcgcatagttacaacggcacttctgagctccagctcgagcgcatgaacgtctacttcaacgaggtaagtcaacaactgcacatccgaccatctccaacacggtttactgccgtcgcccggacctcgctaacgtgttatcgcccaggcctccggcaacaagtatgttcctcgcgccgtcctcgtcgatctcgagcccggtaccatggacgccgtccgtgccggtccctttggccagctcttccgccccgacaacttcgtcttcggccagtccggtgctggaaacaactgggccaaggg
>D__cyclobalanopsidicola_sp__nov__CFCC_54462_
---------------------------------------------gccctcctctgctgttgcgcatgatgctaacggaccgttttcggcttgtaggataaggatggcgatggttagtgcggcgggcctctttgttccctctcacacacgcacgcgtcacgctcgatccgccgcgacggcctgcgcgtgcctaacttccaaccaagcgattatcatatctattgcgagtatcatgctgagatgtggcttgcaggacaaatcaccaccaaggagctcggcacggtgatgcgatccctgggacagaacccgtccgagtytgagctgcaagatatgattaacgaggtygacgctgacaacaacggcaccatcgacttccctggtacgtccagaaatacgcccattgagtggggggggggcatggtg-tagccctccgccgcagtctgaat--------------------------------------ccgcaagcatctcgcctccaaggctgcccgcaagtccgcgccctccaccggaggtgtcaagaagcctcaccgctacaagcctggtaccgtcgctctgcgtgagatccgtcgctaccagaagagcaccgagctgctgatccgcaagctccccttccagcgtctggtatgtcgccgccctcatcttctgaaa------ccactcccgtgctgaccatcgccttttactaccaggtccgtgagatcgcccaggacttcaagtccgacctccgcttccagtcttccgccatcggtgccctgcaggagtccgtcgagtcttacctcgtctccctcttcgaggacaccaacctgtgcgccatccacgccaagcgtgtcaccatccagtcgggacgtaacatatctgcttgacccgcacacgcgcgacgcgtggcgcgcctctgggcacacgctacaaaccttacaaaagg-------------------------------------------ccctttgtgaacttataccttactgttgcctcggcgcatgccggcccccctgggggcccctcggagacgaggagcaggcacgccggcggccaagttaactcttgtttttacactgaaactctgagaaaaaaacacaaatgaatcaaaactttcaacaacggatctcttggttctggcatcgatgaagaacgcagcgaaatgcgataagtaatgtgaattgcagaattcagtgaatcatcgaatctttgaacgcacattgcgccctccggtattccggagggcatgcctgttcgagcgtcatttcaaccctcaagcctggcttggtgttggggcactgctctcttcagggagcaggccctgaaatctagtggcgagctcgccaggaccccgagcgcagtagttaaaccctcgctccggaaggccctggcggtgccctgccgttaaacccccaacttctgaaa------------------------------aaggttagtaaacatcacactcatagaacatgctaccctacccccagcactttgcctcaaatcatcagtgtgcggctgttggtatggcttcgtcatactgaggggcgcattttcacccctcgctctggattttccatttcagtgcgagtgcggggtgcgcttatcagggagcttatctcctacaccaaaaccctgttgcaacaatacccactccttaccaccacttcattcaccctcaaccctcatcggcatccttggatcgatcaagtaaacggccgggaaatcatgctgactctttttctacacagccgccgagcttggcaa------------------------------------------------------------------------------------------------------------------------------------------------------------------------------------------------------------------------------------------------------------------------------tgctgctttctggtgcgtcccagctccagccccaagctcaccactgcgatgctcaacgcgcgacagaacgaccacgaaccatcgttactgacctcgactcttaggcaaaccatctctggcgagcacggcctcgacagcaatggcgtgtatgcacctcctattccctacctccagatctcgtcctccctgccggcttggcactgacaatcacacagttacaacggcacttccgagctccagctcgagcgcatgaacgtctacttcaacgaggtaagtcaacagccacgtcgttgatcatctgcagcacgaatttttgccgtcgccggggccttgctaacgcgttatcgcccaggcctccggcaacaagtatgtccctcgcgccgtcctcgtcgatctcgagcccggtaccatggacgccgt------------------------------------------------------------------------------------
>D__cyclobalanopsidicola_sp__nov__CFCC_55903
---------------------------------------------gccctcctctgctgttgcgcatgatgctaacggaccgttttcggcttgtaggataaggatggcgatggttagtgcggcgggcctctttgttccctctcacacacgcacgcgtcacgctcgatccgccgcgacggcctgcgcgtgcctaacttccaaccaagcgattatcatatctattgcgagtatcatgctgagatgtggcttgcaggacaaatcaccaccaaggagctcggcacggtgatgcgatccctgggacagaacccgtccgagtytgagctgcaagatatgattaacgaggtygacgctgacaacaacggcaccatcgacttccctggtacgtccagaaatacgcccattgagtggggggggggcatggtg-tagccctccgccgcagtctgaat--------------------------------------ccgcaagcatctcgcctccaaggctgcccgcaagtccgcgccctccaccggaggtgtcaagaagcctcaccgctacaagcctggtaccgtcgctctgcgtgagatccgtcgctaccagaagagcaccgagctgctgatccgcaagctccccttccagcgtctggtatgtcgccgccctcatcttctgaaa------ccactcccgtgctgaccatcgccttttactaccaggtccgtgagatcgcccaggacttcaagtccgacctccgcttccagtcttccgccatcggtgccctgcaggagtccgtcgagtcttacctcgtctccctcttcgaggacaccaacctgtgcgccatccacgccaagcgtgtcaccatccagtcgggacgtaacatatctgcttgacccgcacacgcgcgacgcgtggcgcgcctctgggcacacgctacaaaccttacaaaagg-------------------------------------------ccctttgtgaacttataccttactgttgcctcggcgcatgccggcccccctgggggcccctcggagacgaggagcaggcacgccggcggccaagttaactcttgtttttacactgaaactctgagaaaaaaacacaaatgaatcaaaactttcaacaacggatctcttggttctggcatcgatgaagaacgcagcgaaatgcgataagtaatgtgaattgcagaattcagtgaatcatcgaatctttgaacgcacattgcgccctccggtattccggagggcatgcctgttcgagcgtcatttcaaccctcaagcctggcttggtgttggggcactgctctcttcagggagcaggccctgaaatctagtggcgagctcgccaggaccccgagcgcagtagttaaaccctcgctccggaaggccctggcggtgccctgccgttaaacccccaacttctgaaa------------------------------aaggttagtaaacatcacactcatagaacatgctaccctacccccagcactttgcctcaaatcatcagtgtgcggctgttggtatggcttcgtcatactgaggggcgcattttcacccctcgctctggattttccatttcagtgcgagtgcggggtgcgcttatcagggagcttatctcctacaccaaaaccctgttgcaacaatacccactccttaccaccacttcattcaccctcaaccctcatcggcatccttggatcgatcaagtaaacggccgggaaatcatgctgactctttttctacacagccgccgagcttggcaa------------------------------------------------------------------------------------------------------------------------------------------------------------------------------------------------------------------------------------------------------------------------------tgctgctttctggtgcgtcccagctccagccccaagctcaccactgcgatgctcaacgcgcgacagaacgaccacgaaccatcgttactgacctcgactcttaggcaaaccatctctggcgagcacggcctcgacagcaatggcgtgtatgcacctcctattccctacctccagatctcgtcctccctgccggcttggcactgacaatcacacagttacaacggcacttccgagctccagctcgagcgcatgaacgtctacttcaacgaggtaagtcaacagccacgtcgttgatcatctgcagcacgaatttttgccgtcgccggggccttgctaacgcgttatcgcccaggcctccggcaacaagtatgtccctcgcgccgtcctcgtcgatctcgagcccggtaccatggacgccgt------------------------------------------------------------------------------------
>D__liangxii_sp__nov__CFCC_54324_
------------------------------------------------gccctcctttgtggtgcgcaagagtaacgg--ccgttttggcttgtaggataaggatggcgatggttag-gcggcc--cccttttttttcctttcacacacgcacgcgtcatggtcgatccgccgcgacggcctgggcgggcctaatttccaaccaagcgattatcacatttattgggagtatcatgttgagatatggggggcaggacaaatcacccccaaggagctcggcacggtcatgcggtccctgggacagaacccgtccgagtttgagctgcaagatatgattaacgaggttgacgccgacaacaacggcccccttgacttccctggtatgtcgagatattcgcccgttggggggggggggaacctggtggtacccctctgccgcag---------------------------------------------ccgcaagcagctcgcctccaaggctgcccgcaagtccgcgccctccaccggaggtgtcaagaagcctcaccgctacaagcctggtaccgtcgctctgcgtgagatccgtcgctaccagaagagcaccgagctgctgatccgcaagctccccttccagcgtctggtatgtcgccgcccccatcttctgaatgcccacgcgcaaccttgctgaccatcgcctttcaccaacaggttcgtgagatcgcccaggacttcaagtccgacctccgcttccagtcctccgccatcggtgccctgcaggagtctgtcgagtcttacctcgtctccctcttcgaggacaccaacctgtgcgccatccacgccaagcgtgtcaccatccagtcggtacgtaacatacctgcttgacccgcacacgcgcgacgcgcgacgcgcctcgtggcatatgctaacaacctcacagaagg-------------------------------------------ccctttgtgaacttataccttactgttgcctcggcgcatgctggcccccccgggggtccctcggagacgaggagcaggcacgccggcggccaagttaactcttgtttttacactgaaactctgagaaaaaaacacaaatgaatcaaaactttcaacaacggatctcttggttctggcatcgatgaagaacgcagcgaaatgcgataagtaatgtgaattgcagaattcagtgaatcatcgaatctttgaacgcacattgcgccctctggtattccggagggcatgcctgttcgagcgtcatttcaaccctcaagcattgcttggtgttggggcactgcttttctcgagaagcaggccctgaaatctagtggcgagctcgccaggaccccgagcgcagtagttaaaccctcgctctggaaggccctggcggtgccctgccgttaaacccccaactcttgaaa------------------------------aaggttagtaaacatcgcaatcatacaagttgctttcctgccctcagcattttgcctcatatcatcagtgtgcggctgttggtatggctccgtcatactgaggggcgcattttcacccctcgctctggattttccatttcagtgcgggtgcggggtgcgcttatcagggagcttatctcctacaccaaaaccctgttgcaaca--acacccaccttaccaccacctcattcaccctcaacccccatcgacatctttgaatcgatcaagcaaaccgccaggaaataatactgactttctatctacacagccgccgagcttggcaa------------------------------------------------------------------------------------------------------------------------------------------------------------------------------------------------------------------------------------------------------------------------------tgctgctttctggtgcgtcccagctc------caagtccaccaccgcgacgctcgacgcgcgacgatacgacctcgaaccatcgttactgaccttgactctcaggcaaaccatctctggcgagcacggcctcgacagcaatggcgtgtatgcacctcctatttcctgccttcagatctcgtcctccctgccggcttggcactgacaatcatacagttacaacggcacttccgagctccagctcgagcgcatgaacgtctacttcaacgaggtaagtcaacagtcacgtcgttgaccatctgcagcacggtttcctgctgtcgcc-aggctttactaacgcgttatcgcacaggcctccggcaacaagtatgtccctcgcgccgtcctcgtcgatctcgagcccggtaccatggacgccgt------------------------------------------------------------------------------------
>D__liangxii_sp__nov__CFCC_55901
------------------------------------------------gccctcctttgtggtgcgcaagagtaacgg--ccgttttggcttgtaggataaggatggcgatggttag-gcggcc--cccttttttttcctttcacacacgcacgcgtcatggtcgatccgccgcgacggcctgggcgggcctaatttccaaccaagcgattatcacatttattgggagtatcatgttgagatatggggggcaggacaaatcacccccaaggagctcggcacggtcatgcggtccctgggacagaacccgtccgagtttgagctgcaagatatgattaacgaggttgacgccgacaacaacggcccccttgacttccctggtatgtcgagatattcgcccgttggggggggggggaacctggtggtacccctctgccgcag---------------------------------------------ccgcaagcagctcgcctccaaggctgcccgcaagtccgcgccctccaccggaggtgtcaagaagcctcaccgctacaagcctggtaccgtcgctctgcgtgagatccgtcgctaccagaagagcaccgagctgctgatccgcaagctccccttccagcgtctggtatgtcgccgcccccatcttctgaatgcccacgcgcaaccttgctgaccatcgcctttcaccaacaggttcgtgagatcgcccaggacttcaagtccgacctccgcttccagtcctccgccatcggtgccctgcaggagtctgtcgagtcttacctcgtctccctcttcgaggacaccaacctgtgcgccatccacgccaagcgtgtcaccatccagtcggtacgtaacatacctgcttgacccgcacacgcgcgacgcgcgacgcgcctcgtggcatatgctaacaacctcacagaagg-------------------------------------------ccctttgtgaacttataccttactgttgcctcggcgcatgctggcccccccgggggtccctcggagacgaggagcaggcacgccggcggccaagttaactcttgtttttacactgaaactctgagaaaaaaacacaaatgaatcaaaactttcaacaacggatctcttggttctggcatcgatgaagaacgcagcgaaatgcgataagtaatgtgaattgcagaattcagtgaatcatcgaatctttgaacgcacattgcgccctctggtattccggagggcatgcctgttcgagcgtcatttcaaccctcaagcattgcttggtgttggggcactgcttttctcgagaagcaggccctgaaatctagtggcgagctcgccaggaccccgagcgcagtagttaaaccctcgctctggaaggccctggcggtgccctgccgttaaacccccaactcttgaaa------------------------------aaggttagtaaacatcgcaatcatacaagttgctttcctgccctcagcattttgcctcatatcatcagtgtgcggctgttggtatggctccgtcatactgaggggcgcattttcacccctcgctctggattttccatttcagtgcgggtgcggggtgcgcttatcagggagcttatctcctacaccaaaaccctgttgcaaca--acacccaccttaccaccacctcattcaccctcaacccccatcgacatctttgaatcgatcaagcaaaccgccaggaaataatactgactttctatctacacagccgccgagcttggcaa------------------------------------------------------------------------------------------------------------------------------------------------------------------------------------------------------------------------------------------------------------------------------tgctgctttctggtgcgtcccagctc------caagtccaccaccgcgacgctcgacgcgcgacgatacgacctcgaaccatcgttactgaccttgactctcaggcaaaccatctctggcgagcacggcctcgacagcaatggcgtgtatgcacctcctatttcctgccttcagatctcgtcctccctgccggcttggcactgacaatcatacagttacaacggcacttccgagctccagctcgagcgcatgaacgtctacttcaacgaggtaagtcaacagtcacgtcgttgaccatctgcagcacggtttcctgctgtcgcc-aggctttactaacgcgttatcgcacaggcctccggcaacaagtatgtccctcgcgccgtcctcgtcgatctcgagcccggtaccatggacgccgt------------------------------------------------------------------------------------
>D__xishuangbanica_CGMCC_3_18282
?????????????????????????????????????????????????????????????????????????????????????????????????????????????????????????????????????????????????????????????????????????????????????????????????????????????????????????????????????????????????????????????????????????????????????????????????????????????????????????????????????????????????????????????????????????????????????????????????????????????????????????????????????????????????????????????????????????????????????????????????????tcgcaagcagctcgcctccaaggctgcccgcaagtccgcgccctccaccggaggtgtcaagaagcctcaccgctacaagcctggtaccgtcgctctgcgtgagatccgtcgctaccagaagagcaccgagctgctgatccgcaagctccccttccagcgtctggtatgtcacggccaccatcttttgaattcccaatcgcgtccttgctgaccatcgcctttcaccaccaggtccgtgagatcgcccaggacttcaagtccgacctccgcttccagtcttccgccatcggtgccctgcaggagtccgtcgagtcttacctcgtctccctcttcgaggacaccaacctgtgcgccatccacgccaagcgtgtcaccatccagtcggtatgtaacatatctgcttgacccgcacacgcgcgacgcgtggcgcgccttgggacagacgctaacaacctcacagaagg-------------------------------------------ccctttgtgaacttataccttactgttgcctcggcgcatgccggcccccccgggggcccctcggagacgaggagcaggcacgccggcggccaagttaactcttgtttttacactgaaactctgagaaaaaaacacaaatgaatcaaaactttcaacaacggatctcttggttctggcatcgatgaagaacgcagcgaaatgcgataagtaatgtgaattgcagaattcagtgaatcatcgaatctttgaacgcacattgcgccctctggtattccggagggcatgcctgttcgagcgtcatttcaaccctcaagcattgcttggtgttggggcactgcttttttcgagaagcaggccctgaaatctagtggcgagctcgccaggaccccgagcgcagtagttaaaccctcgctctggaaggccctggcggtgccctgccgttaaacccccaacttctgaaaatttgacctcggatcaggtaggaatacccgaaggttagtaaacaccacaatcataaaacatgctaccctgcccccagcactttgcctcaaatcatcagtgtgcggctgttggtacggcttcgtcatactgaggggcgcattttcacccctcgctctggattttccatttcagtgcgggtgcggggtgcgcttatcagggagcttatctcctacaccaaaaccctgctgtaacaacacccactcactaccaccacttgattcacactcaaaccccatcgacatccttgaatcgctcaagtaaatggccggaaaatcatgctgactcttttcctacacagccgccgagcttggtaa----------------------------------------------------------------------------------------------------------------------------------------------------------------------------------------------------------------------------------------------------------------------------ggtgctgctttctggtgcgtcc-------------------taagtccaccaccgcgacgcgcgacaatacgacctcgaatcatcgttactgacctcgactctcaggcaaaccatctctggcgagcacggcctcgacagcaatggcgtgtatgcacctcctattccctacctccagatctcgtcctccctgccggcttggcactgacaatcatgcagttacaacggcacttccgagcttcagctcgagcgcatgaacgtctacttcaacgaggtaagtcaacagccacgtcgttgatcatctgcagcacgatttgctgccgtcgccggggccttgctaacgcgttatcgcccaggcctccggcaacaagtatgtccctcgcgccgtcctcgtcgatctcgagcccggtaccatggacgccgtccgtgccggtccctttggccagctcttccgcccggataacttcgtcttcggccagtccggtgctggaaacaactgggccaaggg
>D__hongkongensis_ZJUD74
?????????????????????????????????????????????????????????????????????????????????????????????????????????????????????????????????????????????????????????????????????????????????????????????????????????????????????????????????????????????????????????????????????????????????????????????????????????????????????????????????????????????????????????????????????????????????????????????????????????????????????????????????????????????????????????????????????????????????????????????????????ccgcaagcagctcgcctccaaggctgcccgcaagtccgcgccctccaccggaggtgtcaagaagcctcaccgctacaagcctggtaccgtcgctctgcgtgagatccgtcgctaccagaagagcactgagctgctgatccgcaagctccccttccagcgtctggtatgtcgccgcacccatcctctgaatcctcacccgcacccttactgaccatcgcctttcaccaccaggtccgtgagatcgcccaggacttcaagtccgacctccgcttccagtcttccgccatcggtgccctgcaggagtccgtcgagtcttacctcgtctccctctttgaggacaccaacctgtgcgccatccacgccaagcgtgtcaccatccagtcggtatgtaacatctctgcttgacccgcacacgcgcgacgcgtgacgcgccttggggcacacgctaacaacctcacagaagg--------------ctggaacgcgccccaggcgcacccagaaaccctttgtgaacttataccttactgttgcctcggcgcatgccggcccccccgggggcccctcggagacgaggagcaggcacgccggcggccaagttaactcttgtttttacactgaaactctgag-aaaaaacacaaatgaatcaaaactttcaacaacggatctcttggttctggcatcgatgaagaacgcagcgaaatgcgataagtaatgtgaattgcagaattcagtgaatcatcgaatctttgaacgcacattgcgccctctggtattccggagggcatgcctgttcgagcgtcatttcaaccctcaagcattgcttggtgttggggcactgcctgta--aaagggcaggccctgaaatctagtggcgagctcgccaggaccccgagcgcagtagttaaaccctcgctctggaaggccctggcggtgccctgccgttaaacccccaacttctgaaaatt---------------------------aaggttagtaaacatcacaattacagaacatgtcaccctgtcctcagcattttgcctcaaatcatcagtgtgcggctgttggtacggcttcgtcatactgaggggcgcattttcacccctcgctctggattttccatttcagtgcgggtgcggggtgcgcttatcagggagcttatctcctacaccaaaaccctgttgcaacaataaccacaccatgccgttatctcattcaccctcaaaccccatcgatatccttgaattgatcaagcaaaccgcgtcgaaatcatgctgactccgtatctacacagccgccgagcttggtaa----------------------------------------------------------------------------------------------------------------------------------------------------------------------------------------------------------------------------------------------------------------------------------------------------------------------------------------------------acctcgaaccatcgttactgaccttgactctcaggcaaaccatctctggcgagcacggcctcgacagcaatggcgtgtatgcacctcctattccctacctccagatctcgtcctccctgccggcttggcactgacaatcacacagttacaacggcagttccgagctccagctcgagcgcatgaacgtctacttcaacgaggtaagtcaacatccacgtcgttgaccatctacagcacggtttcctgccgtcgccggggccttgctaacgcgttatcgcccaggcctccggcaacaagtatgttcctcgcgccgtccttgtcgatctcgagcccggtaccatggacgccgtc-----------------------------------------------------------------------------------
>D__zhaoqingensis_ZHKUCC_22_0057
?????????????????????????????????????????????????????????????????????????????????????????????????????????????????????????????????????????????????????????????????????????????????????????????????????????????????????????????????????????????????????????????????????????????????????????????????????????????????????????????????????????????????????????????????????????????????????????????????????????????????????????????????????????????????????????????????????????????????????????????????????ccgcaagcagctcgcctccaaggctgcccgcaagtccgcgccctccaccggaggtgtcaagaagcctcaccgctacaagcctggtaccgtcgctctgcgtgagatccgtcgctaccagaagagcaccgagctgctgatccgcaagctccccttccagcgtctggtatgtcgccgcccccatcttctgaatgcccacgcgcacccttgctgaccatcgcctttcaccaacaggttcgtgagatcgcccaggacttcaagtccgacctccgcttccagtcctccgccatcggtgccctgcaggagtctgtcgagtcttacctcgtctccctcttcgaggacaccaacctgtgcgccatccacgccaagcgtgtcaccatccagtcggtacgtaacatacctgcttgacccgcacacgcgcgacgcgtgacgcgcctcgtggcatatgctaacaacctcacagaaggcggagggatcattgctggaacgcgccccaggcgcacccagaaaccctttgtgaacttataccttactgttgcctcggcgcatgctggcccccccgggggtccctcggagacgaggagcaggcacgccggcggccaagttaactcttgtttttacactgaaactctgagaaaaaaacacaaatgaatcaaaactttcaacaacggatctcttggttctggcatcgatgaagaacgcagcgaaatgcgataagtaatgtgaattgcagaattcagtgaatcatcgaatctttgaacgcacattgcgccctctggtattccggagggcatgcctgttcgagcgtcatttcaaccctcaagcattgcttggtgttggggcactgcttttacccaaaagcaggccctgaaatctagtggcgagctcgccaggaccccgagcgtagtagttaaaccctcgctttggaaggccctggcggtgccctgccgttaaacccccaacttt-----------------------------------aaggttagtaaacatcgcaatcatacaagttgctttcctgccctcagcattttgcctcatatcatcagtgtgcggctgttggtatggctccgtcatactgaggggcgcattttcacccctcgctctggattttccatttcagtgcgggtgcggggtgcgcttatcagggagcttatctcctacaccaaaaccctgttgcaaca--acacccaccttaccaccacctcattcaccctcaacccccatcgacatctttgaatcgatcaagcaaaccgccaggaaataatactgactttctatctacacagccgccgagcttggtaa------------------------------------------------------------------------------------------------------------------------------------------------------------------------------------------------------------------------------------------------------------------------------------tttctggtgcgtcc-------------------accgccgcgacgctcgacgcgcgacaatacgacctcgaaccatcgttactgacctcgactcttaggcaaaccatctctggcgagcacggtctcgacagcaatggcgtgtatgcacctcctattccctacctccagatctcgtcctccctgccggcttggcactgacaatcacacagttacaacggcacttccgagctccagctcgagcgcatgaacgtctacttcaacgaggtaagtcagcagccacgtcgttgaccatctgcagcacggtttcctgccgtcgctaaggctttgctaacgcgttatcgcccaggcctccggcaacaagtatgtccctcgcgctgtcctcgtcgatctcgagcccggtaccatggacgccgtccgtgccggcccctttggccagctcttccgccccgataacttcgtcttcggccagtccggtgctggaaacaactgggccaaggg
>D__arecae_CFCC_55899
?????????????????????????????????????????????????????????????????????????????????????????????????????????????????????????????????????????????????????????????????????????????????????????????????????????????????????????????????????????????????????????????????????????????????????????????????????????????????????????????????????????????????????????????????????????????????????????????????????????????????????????????????????????????????????????????????????????????????????????????????????ccgtaagcagctcgcctccaaggctgcccgcaagtccgcgccctccaccggaggtgtcaagaagcctcaccgctacaagcctggtaccgtcgctctgcgtgagatccgtcgctaccagaagagcactgagctgctgatccgcaagctccccttccagcgtctggtatgccgccgcccccgtcttctgaatgtctacgcgtatctttgctgaccatcgccttccacttccaggtccgtgagatcgcccaggacttcaagtccgacctccgcttccagtcctccgccatcggtgccctgcaggagtccgtcgagtcttacctcgtctccctcttcgaggacaccaacctgtgcgccatccacgccaagcgtgtcaccatccagtcggtacgtaacatagctgcttgaccc---cacccgc-------gacgcgtcttgtggcatacgctaacaacctcacagaagg-------------------------------------------ccctttgtgaacttatacctt-ttgttgcctcggcgcatgctggtctctagaggcccctcaccccggtgaggagacggcacgccggcggccaagttaactcttgtttttacactgaaactctgag--aaaaacacaaatgaatcaaaactttcaacaacggatctcttggttctggcatcgatgaagaacgcagcgaaatgcgataagtaatgtgaattgcagaattcagtgaatcatcgaatctttgaacgcacattgcgccctctggtattccggagggcatgcctgttcgagcgtcatttcaaccctcaagcattgcttggtgttggggcactgcttcta--acgaagcaggccctgaaatctagtggcgagctcgccaggaccccgagcgtagtagttaaaccctcgctctggaaggccctggcggtgccctgccgttaaacccccaacttctgaaa------------------------------aaggttagtaaacatcaccatcatagaacacgccactctgccctcagcattttgcctcaaatcatcagtgtgcggctgttggtacagcttcgtcatactgaggggcgcattttcacccctcgctctggattttccatttcagtgcgggtgcggggtgcgcttatcagggagcttatctcctacaccaaaaccctgttgcaacaacacaccgaccttaccaccaccacattcaccctcgacccccatcaacatttttgaatcaatcaagcaaaccgccaggaaatcatgctgactttctatctacacagccgccgagcttggcaa------------------------------------------------------------------------------------------------------------------------------------------------------------------------------------------------------------------------------------------------------------------------------tgctgctttctggtgcgtcc-------------------accaccgcgacgctcgacgcgcgacaacatgacctcgagccatcgttactgacctcgactctcaggcaaaccatctctggcgagcacggcctcgacagcaatggcgtgtatgcacctcctatttcctgccttcagatctcgtcctccctgccggcttggcactgacaatcacacagttacaacggcacttccgagctccagctcgagcgcatgaacgtctacttcaatgaggtaagtcaacagccacgtcattgaccatctgcagcacggtttgctgccgtcgctggggccttgctaacgcgttatcgcacaggcctccggcaacaagtatgtccctcgcgccgtcctcgtcgatctcgagcccggtactatggacgccgt------------------------------------------------------------------------------------
>D__hongkongensis_BRIP_66145
?????????????????????????????????????????????????????????????????????????????????????????????????????????????????????????????????????????????????????????????????????????????????????????????????????????????????????????????????????????????????????????????????????????????????????????????????????????????????????????????????????????????????????????????????????????????????????????????????????????????????????????????????????????????????????????????????????????????????????????????????????????????????????????????????????????????????????????????????????????????????????????????????????????????????????????????????????????????????????????????????????????????????????????????????????????????????????????????????????????????????????????????????????????????????????????????????????????????????????????????????????????????????????????????????????????????????????????????????????????????????????????????????????????????????????????????????????????????????????cggagggatcattgctggaacgcgccccaggcgcacccagaaaccctttgtgaacttataccttactgttgcctcggcgcatgctggccccctgggggtccccactccgatgaggagcaggcacgccggcggccaagttaactcttgtttttacactgaaactctgagaaaaaaacacaaatgaatcaaaactttcaacaacggatctcttggttctggcatcgatgaagaacgcagcgaaatgcgataagtaatgtgaattgcagaattcagtgaatcatcgaatctttgaacgcacattgcgccctctggtattccggagggcatgcctgttcgagcgtcatttcaaccctcaagcactgcttggtgttggggcactgccttttaccaagggcaggccctgaaatctagtggcgagctcgccaggaccccgagcgcagtagttaaaccctcgctctggaaggccctggcggtgccctgccgttaaacccccaactcttgaaaatttgacctcggatcaggtaggaatacccgaaggttagtaaacatcacaactatagaacatgccaccctgtcctcagcattttgcctcaaatcatcagtgtgcggctgttggtacggcttcgtcatactgaggggcgcattttcacccctcgctctggtttttccatttcagtgcgggtgcggggtgcgcttatcagggagcttatctcctacaccaaaaccctgttgcaacaataaccacaccatgctgttccttcattcaccctcaaacctcatcgatatccttgaattgatcaagcaaaccgcctcgaaatcatgctgacatcgtatctacacagccgccgagcttggcaagcccatgctgctttcgcatcctctgcccctgagcctgagcctaccccaccatcgcgaccgcacccacggtcgggcctcaaaaacatcaccaaacaccctgggaaacgcaaccagatgcccttgaaaaacgcgtcagattgctaacgtgaactttttcccgcctacaggttcaccttcagaccggccaatgcgtaagttgctcctgtcaacaccgccggaccttatcatcgctacccgtagctgacacgtttcgcagggtaaccaaatcggtgctgctttctggtgcgtcc-------------------accaccgcgacgctcgacgcgcgacaatacgacctcgaaccatcgttactgacctcgactctcaggcaaaccatctctggcgagcacggcctcgacagcaatggcgtgtatgcacctcctattccctacctccagatctcgtcctccctgccggcttggcactgacaatcatacagttacaacggcagttccgagctccagctcgagcgcatgaatgtctacttcaacgaggtaagtaaacagccacgtcgttgaccatgtgcagcacggtttcctgccgtcgccaaggccttgctaacgcgttatcgcccaggcctccggcaacaagtatgtccctcgcgccgtcctcgtcgatctcgagcccggtaccatggacgccgtccgtgccggtccctttggccagcttttccgccccgataacttcgtcttcggccagtccggtgctggaaacaactggg-------
>D__hongkongensis_CBS_132525
?????????????????????????????????????????????????????????????????????????????????????????????????????????????????????????????????????????????????????????????????????????????????????????????????????????????????????????????????????????????????????????????????????????????????????????????????????????????????????????????????????????????????????????????????????????????????????????????????????????????????????????????????????????????????????????????????????????????????????????????????????????????????????????????????????????????????????????????????????????????????????????????????????????????????????????????????????????????????????????????????????????????????????????????????????????????????????????????????????????????????????????????????????????????????????????????????????????????????????????????????????????????????????????????????????????????????????????????????????????????????????????????????????????????????????????????????????????????????????cggagggatcattgctggaacgcgccccaggcgcacccagaaaccctttgtgaacttataccttactgttgcctcggcgcatgctggccccctc-ggggtcccttggagacaaggagcaggcacgccggcggccaagttaactcttgtttttacactgaaactctgagaaaaaaacacaaatgaatcaaaactttcaacaacggatctcttggttctggcatcgatgaagaacgcagcgaaatgcgataagtaatgtgaattgcagaattcagtgaatcatcgaatctttgaacgcacattgcgccctctggtattccggagggcatgcctgttcgagcgtcatttcaaccctcaagcactgcttggtgttggggcactgcctgta--aaagggcaggccctgaaatctagtggcgagctcgccaggaccccgagcgcagtagttaaaccctcgctctggaaggccctggcggtgccctgccgttaaacccccaacttttgaaaatttgacctcggatcaggtaggaatacccg??????????????????????????????????????????????????????????????????????????????????????????????????????????????????????????????????????????????????????????????????????????????????????????????????????????????????????????????????????????????????????????????????????????????????????????????????????????????????????????????????????????????????????????????????????????????????????????????????????????????????????????????????????????????????????????????????????????????????????????????????????????????????????????????????????????????????????????????????????????????????????????????????????????????????????????????????????????????????????????????????????????????????????????????????????????????????????????????????????????????????????????????????????????????????????????????????????????????????????????????????????????????????????????????????????????????????????????????????????????????????????????????????????????????????????????????????????????????????????????????????????????????????????????????????????????????????????????????????????????????????????????????????????????????????????????????????????????
>D__hongkongensis_CGMCC_3_15178
?????????????????????????????????????????????????????????????????????????????????????????????????????????????????????????????????????????????????????????????????????????????????????????????????????????????????????????????????????????????????????????????????????????????????????????????????????????????????????????????????????????????????????????????????????????????????????????????????????????????????????????????????????????????????????????????????????????????????????????????????????????????????????????????????????????????????????????????????????????????????????????????????????????????????????????????????????????????????????????????????????????????????????????????????????????????????????????????????????????????????????????????????????????????????????????????????????????????????????????????????????????????????????????????????????????????????????????????????????????????????????????????????????????????????????????????????????????????????????---agggatcattgctggaacgcgccccaggcgcacccagaaaccctttgtgaacttataccttactgttgcctcggcgcatgctggccccctc-ggggtccctcggagacgaggagcaggcacgccggcggccaagttaactcttgtttttacactgaaactctgag-aaaaaacacaaatgaatcaaaactttcaacaacggatctcttggttctggcatcgatgaagaacgcagcgaaatgcgataagtaatgtgaattgcagaattcagtgaatcatcgaatctttgaacgcacattgcgccctctggtattccggagggcatgcctgttcgagcgtcatttcaaccctcaagcattgcttggtgttggggcactgcctgta--aaagggcaggccctgaaatctagtggcgagctcgccaggaccccgagcgcagtagttaaaccctcgctttggaaggccctggcggtgccctgccgttaaacccccaacttttgaaaatttgacctcggatcaggtaggaatacccgaaggttagtaaacatcacaattacagaacatgtcaccctgtcctcagcattttgcctcaaatcatcagtgtgcggctgttggtacggcttcgtcatactgaggggcgcattttcacccctcgctctggattttccatttcagtgcgggtgcggggtgcgcttatcagggagcttatctcctacaccaaaaccctgttgcaacaacaaccacaccatgccgttacctcattcaccctcaaaccccatcgatatccttgaattgatcaagcaaaccgcctcgaaatcatgctgactccgtatctacacagccgccgagcttggtaa??????????????????????????????????????????????????????????????????????????????????????????????????????????????????????????????????????????????????????????????????????????????????????????????????????????????????????????????????????????????????????????????????????????????????????????????????????????????????????????????????????????????????????????????????????????????????????????????????????????????????????????????????????????????????????????????????????????????????????????????????????????????????????????????????????????????????????????????????????????????????????????????????????????????????????????????????????????????????????????????????????????????????????????????????????????????????????????????????????????????????????????????????????????????????????????????????????
>D__hongkongensis_MFLUCC_18_0553
?????????????????????????????????????????????????????????????????????????????????????????????????????????????????????????????????????????????????????????????????????????????????????????????????????????????????????????????????????????????????????????????????????????????????????????????????????????????????????????????????????????????????????????????????????????????????????????????????????????????????????????????????????????????????????????????????????????????????????????????????????????????????????????????????????????????????????????????????????????????????????????????????????????????????????????????????????????????????????????????????????????????????????????????????????????????????????????????????????????????????????????????????????????????????????????????????????????????????????????????????????????????????????????????????????????????????????????????????????????????????????????????????????????????????????????????????????????????????????tggaggaatcattgctggaacgcaccccaggcgcacccagaaaccctttgtgaacttataccttactgttgcctcggcgcatactggctccctggggggtcccttggagccgaggagcaggcacgccggcggccaagttaaatcttgttttt--actgaaactctgagaaaaaaacacaaatgaatcaaaactttcaacaacggatctcttggttctggcatcgatgaagaacgcagcgaaatgcgataagtaatgtgaattgcagaattcagtgaatcatcgaatctttgaacgcacattgcgccctctggtattccggagggcatgcctgttcgagcgtcatttcaaccctcaagccctgcttggtgttggggcactgcctgta-----------------------------------------------------------------------------------------------------------------------------------------------------------------------------------gccaccctgtcctcagcattttgcctcaaatcatcagtgtgcggctgttggtaccgcttcgtcatactgaggggcgcattttcacccctcgctctggattttccatttcagtgcgggtgcggggtgcgcttatcagggagcttatctcctacaccaaaaccctgttgcaacaacaaccacaccatgccgttccttcattcaccctcaaaccccatcgatatccttgaattgatcaagcaaaccgcctcgaaatcatgctgacatcgtatctacacagccgccgagcttggtaa??????????????????????????????????????????????????????????????????????????????????????????????????????????????????????????????????????????????????????????????????????????????????????????????????????????????????????????????????????????????????????????????????????????????????????????????????????????????????????????????????????????????????????????????????????????????????????????????????????????????????????????????????????????????????????????????????????????????????????????????????????????????????????????????????????????????????????????????????????????????????????????????????????????????????????????????????????????????????????????????????????????????????????????????????????????????????????????????????????????????????????????????????????????????????????????????????????
>D__hongkongensis_MFLU_17_2592
?????????????????????????????????????????????????????????????????????????????????????????????????????????????????????????????????????????????????????????????????????????????????????????????????????????????????????????????????????????????????????????????????????????????????????????????????????????????????????????????????????????????????????????????????????????????????????????????????????????????????????????????????????????????????????????????????????????????????????????????????????????????????????????????????????????????????????????????????????????????????????????????????????????????????????????????????????????????????????????????????????????????????????????????????????????????????????????????????????????????????????????????????????????????????????????????????????????????????????????????????????????????????????????????????????????????????????????????????????????????????????????????????????????????????????????????????????????????????????gcggagggtcattgctggaacgcgccccaggcgcacccagaaaccctttgtgaacttataccttactgttgcctcggcgcatgctggccccctcgggggtccctcggagacgaggagcaggcacgccggcggccaagttaactcttgtttttatactgaaactctgggaaaaaaacacaaatgaatcaaaactttcaacaacggatctcttggttctggcatcgatgaagaacgcagcgaaatgcgataagtaatgtgaattgcagaattcagtgaatcatcgaatctttgaacgcacattgcgccctctggtattccggagggcatgcctgttcgagcgtcatttcaaccctcaagcactgcttggtgttggggcactgcctgta--agagggcaggccctgaaatctagtggcgagctcgccaggaccccgagcgcagtagttgaaccctcgctctggaaggccctggcggtgccctgccgttaaacccccaacttctgaaaatttgacctc---------------------------------------------------gccaccctgtcctcagcattttgcctcaaatcatcagtgtgcggctgttggtaccgcttcgtcatactgaggggcgcattttcacccctcgctctggattttccatttcagtgcgggtgcggggtgcgcttatcagggagcttatctcctacaccaaaaccctgttgcaacaacaaccacaccatgccgttccttcattcaccctcaaaccccatcgatatccttgaattgatcaagcaaaccgcctcgaaatcatgctgacatcgtatctacacagccgccgagcttggtaa??????????????????????????????????????????????????????????????????????????????????????????????????????????????????????????????????????????????????????????????????????????????????????????????????????????????????????????????????????????????????????????????????????????????????????????????????????????????????????????????????????????????????????????????????????????????????????????????????????????????????????????????????????????????????????????????????????????????????????????????????????????????????????????????????????????????????????????????????????????????????????????????????????????????????????????????????????????????????????????????????????????????????????????????????????????????????????????????????????????????????????????????????????????????????????????????????????
