# Supplementary material for: Unveiling cryptic diversity of Diaporthe associated with leaf spots of Fagaceae in China using an integrative taxonomic approach
Source: IMA Fungus. 2026 May 15;17:e186438. doi: 10.3897/imafungus.17.186438 (PMC13197814; doi:10.3897/imafungus.17.186438)
Supplement: Supplementary material 4 — Alignments of gardeniae species complex [file imafungus-17-e186438-s004.fas]

>D__gardeniae_CBS_288_56_
cagacatgagctccccgccctcctctgctggtgcgcatgatgctaacggaccgttttcggcttgtaggataaggatggcgatggttagtgcggccgcctcttttgctccctttcacctacgcacgcgtcatgctcgatgcgccgcgacagcctgcgtgtgcataatctccaaccaagcgattatcacatctatcacgagtatcatgctgagatatggcgtgtaggacaaatcaccaccaaggagctcggcacggtcatgcggtcccttggtcagaacccgtccgagtctgagctgcaagatatgattaacgaagtcgacgccgacaacaatggcaccattgacttccctggtacgtctatatgctcgccctttgagtgg----ggggagggggacgcgctggtgtcagccctctgccgcagccttgtaaacacgtactgacgcgtaccaaccagagttcctgaccatgaccgcaagcagctcgcctccaaggccgcccgcaagtccgcgccctccaccggaggtgtcaagaagcctcaccgctacaagcctggtaccgtcgctctgcgtgagatccgtcgctaccagaagagcaccgagctgctgatccgcaagctcccctttcagcgtctggtatgtcgcaccctttgaatgcttgttgcatcgctccctgctgaccatcgcctcttccaccaggtccgtgagatcgcccaggacttcaagtccgacctccgcttccagtcttccgccatcggtgctctgcaggagtccgtcgagtcttacctcgtctccctcttcgaggacaccaacctgtgcgccatccatgccaagcgtgtcaccatccagtcggtacgttgcacattcttcatgac---------ccacacgcgcgatacgtcctggcacacacgctaacaaccacgcagaagggggatcattgctggacgcgccccaggcgcacccagaaaccctttgtgaacttgtaccttgctgttgcctcggcgccagctggcccttcggggtccctcaccccg-ccagggtgttgagagagcacgccggcggccaacccaactcttgtttttacactgaaactctgagc-agaaacacaaatgaatcaaaactttcaacaacggatctcttggttctggcatcgatgaagaacgcagcgaaatgcgataagtaatgtgaattgcagaattcagtgaatcatcgaatctttgaacgcacattgcgccctctggtattccggagggcatgcctgttcgagcgtcatttcaaccctcaagcctggcttggtgatggggcactgcctttac--ccaagggcaggccctgaaattcagtggcgggctcgccaggaccccgagcgcagtagttaaaccctcgctctggaaggccctggcggtgccctgccgttaaacccccaactcctgaaaaaggttagtaaaca---caatcacggaacatgctcccctgttcttcacattgcacttcaaaccatcagcccgcagctgctcgcgcggcttcgtcatatcggggggcgcattttcacccctcgttctggattttccattttcagtgcgggtgcggggtgcgcttatcagggtgcttatctcacactcctaaaaccctgttgcatcactcactccttgccaaaaccactaccaacaccctcaacgccaattccatcgctcttcttaacacatgtttgcaaaatacattgaatgtcatgctgacaatccatctccatagccgccgagcttggtaaaagtccagcgccgcgacgctcgacacgcgacaatacgacctcgaagcatcgttactgacctcgactcttaggcaaaccatctctggcgagcacggcctcgacagcaatggcgtgtatgcacctcctattccctgcccactgatcttggcctctcttccggcttggcactgacaattgcaaagttacaacggcacttctgagctccagctcgagcgcatgaacgtctacttcaacgaggtaagtcaatgacagcacatcatccatccgaccatcctcaacatgctttcctgccgtcccccggaccttgctaacgcgttatcgtccaggcttccggcaacaagtatgttcctcgcgccgtcctcgtcgatctcgagcccggtaccatggacgccgt
>D__apiculata_CFCC_53069
cggacacgagctccccgccctcctttgctggtgcgcatgatgctaacggaccgttttcggcttgtaggataaggatggcgatggttagtgcggccgcctcttttgctccctctcacctacgcacgcgtcatgctcgatccgccgcgacagcctgcgcgtgcataatccccagccaagcgattatcacatctatcgagagtatcatgctgagatatggcgtgtaggacaaatcaccaccaaggagctcggcacggtcatgcgatcccttggtcagaacccgtccgagtctgagctgcaagatatgatcaacgaggtcgacgccgacaacaatggcaccattgacttccctggtacgtccatatgctcgccctttgagggaaggtggggggggggacgcgctggtgtcacccctctgccgcagccttgtcaacacgtactgacgcgtaccaaccaaagttcctgaccatg-ccgcaagcagctcgcctccaaggccgcccgcaagtccgcgccctccaccggaggtgtcaagaagcctcaccgctacaagcctggtaccgtcgctctgcgtgagatccgtcgctaccagaagagcaccgagctgctgatccgcaagctccccttccagcgtctggtatgtcgcacccttcgaatgcccgtcgcatcgctccctgctgaccatcgcctcctccaccaggtccgtgagatcgcccaggacttcaagtccgacctccgcttccagtcttccgccatcggtgccctgcaggagtccgtcgagtcttacctcgtctccctcttcgaggacaccaacctgtgcgccatccacgccaagcgtgtcaccatccagtcggtacgttgcacattccccatgacccacatgcgcgacacgcgcgacgcgtcctggacctttctctaacaaccacacagaagg--------------------------------------ccctttgtgaacctataccttaccgttgcctcggcgccagctggtcctccggggcccctcacccgcctgcgggtgttgagagagcacgccggcggccagcccaactcttgtttttacactgaaactctgaggataaaacataaatgaatcaaaactttcaacaacggatctcttggttctggcatcgatgaagaacgcagcgaaatgcgataagtaatgtgaattgcagaattcagtgaatcatcgaatctttgaacgcacattgcgccctctggtattccggagggcatgcctgttcgagcgtcatttcaaccctcaagcctggcttggtgatggggcactgcctgtga----aagggcaggccctgaaatacagtggcgagctcgccaggaccccgagcgcagtagttaaaccctcgctctggaaggccctggcggtg-----------------------------aaggttagtaaataccacaattgcggaatatgctcccctgcactacacattgcacctcaaaccgtcggctcgcagctgttcgtgcggcttcgtcatatcggggggcgcattttcacccctcgttctggattttccattttcagtgcgggtgcggggtgcgcttatcagggggcttatctcctactcccaaaaccctgttgcatcactcacgccctgccactaccaacaccaaaaccctcaacaccaattccatcgctctcataaatacatgcttgcaaaacgcattgaatgtcatgctgacaatctatctacatagacgccgagcttggtaagagtccaacgccgcgaggctcgacacgtgacaatacgacctcgagacatcattattgaccccgactcttaggcaaaccatctctggcgagcacggcctcgacagcaatggcgtgtatgcacctcctattccctgcccactgatcttggcctctcttccggcttggcactgacaattgcacagttacaacggcacttctgagctccagctcgagcgcatgaacgtctacttcaacgaggtatgtcaacaacagcacatcatccatccgaccatcctcaacatcctttcctgccgtcctccgggccttgctaacgcgttatcgtccaggcttccggcaacaagtatgttcctcgcgccgtcctcgtcgatctcgagcccggtactatggacgccgt
>D__sennicola_CFCC_51634_
cagacatgagctccccgcccctctctgctggtgcgcatgatgctaacggaccgttttcggctggtaggataaggatggcgatggttagtgcgcccgcctc-tttgctccctctcacctccgcacgcgtcatgctcgatccgccgcgacagactgcgcgtgcataacacccaaccaagcgattatcgcatctatcacgagtatcatgctgagatatggcgtgtaggacaaatcaccaccaaggagctcggcacggtcatgcggtcccttggccagaacccgtccgagtctgagctgcaagatatgattaacgaggtcgacgccgacaacaatggcaccattgacttccctggtacgtccagatgctcgccctttgaggaa---agagggggggggcgcgctggtgtcacccctctgccgcagccttgtaaacacgtactgacgcgtatcaaccagagttcctgaccatgaccgcaagcagctcgcctccaaggccgcccgcaagtccgcgccctccaccggaggtgtcaagaagcctcaccgctacaagcctggtaccgtcgctctgcgtgagatccgtcgctaccagaagagcaccgagctgctgatccgcaagctgcccttccagcgtctggtatgttgcacccctcgcacgcccaccacgccgcaccctgctgaccatcgcctcccccgacaggtccgtgagattgcccaggacttcaagtccgacctccgcttccagtcttccgccatcggtgccctgcaggagtcggtcgagtcttacctcgtctccctcttcgaggacaccaacctgtgcgccatccacgccaagcgcgtcaccatccagtcggtatgttgcacactctccaggacccacacgcgcgacccgcgcgacgcgttccgggacacacgctaacaaccacacagaagg--------------------------------------ccctttgtgaacttataccttactgttgcctcggcgcaggccggccccctaggg-----ggcccct-cggagacgaggagcaggcccgccggcggccaacctaactcttgtttttacactgaaactctgaggat-aaacataaatgaatcaaaactttcaacaacggatctcttggttctggcatcgatgaagaacgcagcgaaatgcgataagtaatgtgaattgcagaattcagtgaatcatcgaatctttgaacgcacattgcgccctctggtattccggagggcatgcctgttcgagcgtcatttcaaccctcaagcctggcttggtgatggggcactgcttcttacccaagaagcaggccctgaaattcagtggcgagctcgccaggaccccgagcgcagtagttaaaccctcgctctggaaggccctggcggtgccctgccgttaaacccccaactcttgaaaaaggttagtaaacatcatagttgcggaacatgatactctgccctccacactgcacctcaaatcatcagcccgcagctgctcgcgcggcttcgtcat-cgggggggcgcattttcacccctcgttctggattttccattttcagtgcgggtgcggggtgcgcttatcaggggccttatctcacactctcaaaaccctgttgcatcactcactccctgccactactgccaccaacaccttcaacaccaatcccatcgacctcctt----aatacatgtgagaaacgttgaacatcatgctgaccatctatctaaatagccgccgagcttggcaaaagtccaccaccacgacgcttgacacgcgacaatacgacatcgaaacatcgttactgaccccgaatcttaggcaaaccatctctggcgagcacggcctcgacagcaatggcgtgtatgcacctcctattccctgcccactgatcttggcctcttttccggcttggcactgacaatcgcacagctacaacggcacttctgagctccagctcgagcgcatgaacgtctacttcaacgaggtaagtcaacagcagcacgtcatccatcccaccatctccaacatgctttcctgccgtcctccgcaccttgctaacgcgttaccactcaggcctccggcaacaagtatgttcctcgcgctgtcctcgtcgatctcgagcccggtaccatggacgctgt
>D__sennicola_CFCC_51635
cagacatgagctccccgcccctctctgctggtgcgcatgatgctaacggaccgttttcggctggtaggataaggatggcgatggttagtgcgcccgcctc-tttgctccctctcacctccgcacgcgtcatgctcgatccgccgcgacagactgcgcgtgcataacacccaaccaagcgattatcgcatctatcacgagtatcatgctgagatatggcgtgtaggacaaatcaccaccaaggagctcggcacggtcatgcggtcccttggccagaacccgtccgagtctgagctgcaagatatgattaacgaggtcgacgccgacaacaatggcaccattgacttccctggtacgtccagatgctcgccctttgaggaa---agagggggggggcgcgctggtgtcacccctctgccgcagccttgtaaacacgtactgacgcgtatcaaccagagttcctgaccatgaccgcaagcagctcgcctccaaggccgcccgcaagtccgcgccctccaccggaggtgtcaagaagcctcaccgctacaagcctggtaccgtcgctctgcgtgagatccgtcgctaccagaagagcaccgagctgctgatccgcaagctgcccttccagcgtctggtatgttgcacccctcgcacgcccaccacgccgcaccctgctgaccatcgcctcccccgacaggtccgtgagattgcccaggacttcaagtccgacctccgcttccagtcttccgccatcggtgccctgcaggagtcggtcgagtcttacctcgtctccctcttcgaggacaccaacctgtgcgccatccacgccaagcgcgtcaccatccagtcggtatgttgcacactctccaggacccacacgcgcgacccgcgcgacgcgttccgggacacacgctaacaaccacacagaagg--------------------------------------ccctttgtgaacttataccttactgttgcctcggcgcaggccggccccctaggg-----ggcccct-cggagacgaggagcaggcccgccggcggccaacctaactcttgtttttacactgaaactctgaggat-aaacataaatgaatcaaaactttcaacaacggatctcttggttctggcatcgatgaagaacgcagcgaaatgcgataagtaatgtgaattgcagaattcagtgaatcatcgaatctttgaacgcacattgcgccctctggtattccggagggcatgcctgttcgagcgtcatttcaaccctcaagcctggcttggtgatggggcactgcttcttacccaagaagcaggccctgaaattcagtggcgagctcgccaggaccccgagcgcagtagttaaaccctcgctctggaaggccctggcggtgccctgccgttaaacccccaactcttgaaaaaggttagtaaacatcatagttgcggaacatgatactctgccctccacactgcacctcaaatcatcagcccgcagctgctcgcgcggcttcgtcat-cgggggggcgcattttcacccctcgttctggattttccattttcagtgcgggtgcggggtgcgcttatcaggggccttatctcacactctcaaaaccctgttgcatcactcactccctgccactactgccaccaacaccttcaacaccaatcccatcgacctcctt----aatacatgtgagaaacgttgaacatcatgctgaccatctatctaaatagccgccgagcttggcaaaagtccaccaccacgacgcttgacacgcgacaatacgacatcgaaacatcgttactgaccccgaatcttaggcaaaccatctctggcgagcacggcctcgacagcaatggcgtgtatgcacctcctattccctgcccactgatcttggcctcttttccggcttggcactgacaatcgcacagctacaacggcacttctgagctccagctcgagcgcatgaacgtctacttcaacgaggtaagtcaacagcagcacgtcatccatcccaccatctccaacatgctttcctgccgtcctccgcaccttgctaacgcgttaccactcaggcctccggcaacaagtatgttcctcgcgctgtcctcgtcgatctcgagcccggtaccatggacgctgt
>D__irregularis_CGMCC_3_20092_
cagacacgagctccccgcccttctctgctgttgcgcatgacgctaacggaccgttttcggcttgcaggataaggatggcgatggttagtgcggctgcctctttctctctctctcacccgcgcacgcgtcacgctcgatccgccgcgacagcctgcgcgtgcacaatctccaacaaagcgatcaccacatctaccacgagtatcatgctgagatatggcgtgtaggacaaatcaccacaaaggagcttggcacggtcatgcggtccctgggtcagaacccgtccgagtctgagctgcaagatatgattaacgaggtcgacgccgacaacaacggcaccattgacttccctggtacgtccagatgctcgccc---------------agaggagggggggctggtgtcacccctctgccgcagccttgtaagcacgtactgacgcacaccaaccagagttcctgaccatga????????????????????????????????????????????????????????????????????????????????????????????????????????????????????????????????????????????????????????????????????????????????????????????????????????????????????????????????????????????????????????????????????????????????????????????????????????????????????????????????????????????????????????????????????????????????????????????????????????????????????????????????????????????????????????????????????????????----------------------caggcgcacccagaaaccctttgtgaactcataccttactgttgcctcggcgcaggccggcccccccggg-----ggcccct-cggagacgaggagcaggcccgccggcggccaagctaactcttgtctttacactgaaactctgagtataaaacataaatgaatcaaaactttcaacaacggatctcttggttctggcatcgatgaagaacgcagcgaaatgcgataagtaatgtgaattgcagaattcagtgaatcatcgaatctttgaacgcacattgcgccctctggtattccggagggcatgcctgttcgagcgtcatttcaaccctcaagcctggcttggtgatggggcgctgcttctctcgcggggagcaggccctgaaattcagcggcgagctcgccaggaccccgagcgcagtagttaaaccctcgctccggaaggccctggcggtgccctgccgttaaacccccaact---------------------------tcacgaaacatactaccctgtcctccccgccgtacctcagatcatcagtccgcggttgctcgcactgcttcgtcataacggggggcacaatttcacccctcgctctggattttccattttcagtgcgggtgcggggtgcgcttatca-ggagcttatctcctactcccacaaccctgttgtgtcgctcacgcact--ctttgccatcaccaacaccctcaccaccaatcccattgccctacttaatacatttttgtaaaactcgttgaacatgatgctgactctctatctacacagccgccgagcttggt--aagtccaccaccgcgacgctcgaaacgcgacaggtcgacctcgaggcatcgttactgacctcgactcataggcaaaccatctctggcgagcacggcctcgacagcaatggcgtgtatgcacctcctattccctgcccactgat-----------------cttggcactgacaattgcacagttacaacggcacttctgagctccagctcgagcgcatgaacgtctacttcaacgaggtaaggcaacaacagcacatcattcattcgaccgtgtccaacatggcttcctctcgacgcccggacgttgctaacgcgttgtcgcccaggcctccggcaacaagtatgttcctcgcgccgtcctcgtcgatctcgagccgggtaccatggacgccgt
>D__irregularis_GZCC_19_0344
cagacacgagctccccgcccttctctgctgttgcgcatgacgctaacggaccgttttcggcttgcaggataaggatggcgatggttagtgcggctgcctctttctctctctctcacccgcgcacgcgtcacgctcgatccgccgcgacagcctgcgcgtgcacaatctccaacaaagcgatcaccacatctaccacgagtatcatgctgagatatggcgtgtaggacaaatcaccacaaaggagcttggcacggtcatgcggtccctgggtcagaacccgtccgagtctgagctgcaagatatgattaacgaggtcgacgccgacaacaacggcaccattgacttccctggtacgtccagatgctcgccc---------------agaggagggggggctggtgtcacccctctgccgcagccttgtaagcacgtactgacgcacaccaaccagagttcctgaccatga????????????????????????????????????????????????????????????????????????????????????????????????????????????????????????????????????????????????????????????????????????????????????????????????????????????????????????????????????????????????????????????????????????????????????????????????????????????????????????????????????????????????????????????????????????????????????????????????????????????????????????????????????????????????????????????????????????????-----------------------------acccagaaaccctttgtgaactcataccttactgttgcctcggcgcaggccggcccccccggg-----ggcccct-cggagacgaggagcaggcccgccggcggccaagctaactcttgtctttacactgaaactctgagtataaaacataaatgaatcaaaactttcaacaacggatctcttggttctggcatcgatgaagaacgcagcgaaatgcgataagtaatgtgaattgcagaattcagtgaatcatcgaatctttgaacgcacattgcgccctctggtattccggagggcatgcctgttcgagcgtcatttcaaccctcaagcctggcttggtgatggggcgctgcttctctcg-ggggagcaggccctgaaattcagcggcgagctcgccaggaccccgagcgcagtagttaaaccctcgctccggaaggccctggcggtgccctgccgttaaacccccaa-----------------------------tcacgaaacatactaccctgtcctccccgccgtacctcagatcatcagtccgcggttgctcgcactgcttcgtcataacggggggcacaatttcacccctcgctctggattttccattttcagtgcgggtgcggggtgcgcttatca-ggagcttatctcctactcccacaaccctgttgtgtcgctcacgcact--ctttgccatcaccaacaccctcaccaccaatcccattgccctacttaatacatttttgtaaaactcgttgaacatgatgctgactctctatctacacagccgccgagcttggt--aagtccaccaccgcgacgctcgaaacgcgacaggtcgacctcgaggcatcgttactgacctcgactcataggcaaaccatctctggcgagcacggcctcgacagcaatggcgtgtatgcacctcctattccctgcccactgat-----------------cttggcactgacaattgcacagttacaacggcacttctgagctccagctcgagcgcatgaacgtctacttcaacgaggtaaggcaacaacagcacatcattcattcgaccgtgtccaacatggcttcctctcgacgcccggacgttgctaacgcgttgtcgcccaggcctccggcaacaagtatgttcctcgcgccgtcctcgtcgatctcgagccgggtaccatggacgccgt
>Diaporthe_sp_gardeniae_CFCC_54297_
----------------gcccctctctgctggtgcgcatgatgctaacggaccggtttcggatggtaggataaggatggcgatggatagtgcgcccgcctc-tttgctccctctcacctccgcacgcgtcatgctcgatccgccgcgacagactgcgcgtgcataacacccaaccaagcgattatcgcatctatcacgagtatcatgctgagatatggcgtgtaggacaaatcaccaccaaggagctcggcacggtcatgcggtcccttggccagaacccgtccgagtctgagctgcaagatatgattaacgaggtcgacgccgacaacaatggcaccattgacttccctgg-acgtccagatgctcccctttgaggaaagaggggggggggggcggcgctggtgtcacccctctgccgcagcct-------------------------------------------gaccgcaagcagctcgcctccaaggccgcccgcaagtccgcgccctccaccggaggtgtcaagaagcctcaccgctacaagcctggtaccgtcgctctgcgtgagatccgtcgctaccagaagagcaccgagctgctgatccgcaagctgcccttccagcgtctggtatgttgcacccctcgcacgtccaccacgccgcaccctgctgaccatcgcctcccccgacaggtccgtgagattgcccaggacttcaagtccgacctccgcttccagtcttccgccatcggtgccctgcaggagtcggtcgagtcttacctcgtctccctcttcgaggacaccaacctgtgcgccatccacgccaagcgcgtcaccatccagtcggtatgttgcacactctccaggacccacacgcgcgacccgcgcgacgcgttccgggacacacgctaacaaccacacagaagg--------------------------------------ccctttgtgaacttataccttactgttgcctcggcgcaggccggccccctaggg-----ggcccct-cggagacgaggagcaggcccgccggcggccaacctaactcttgtttttacactgaaactctgagaat-aaacataaatgaatcaaaactttcaacaacggatctcttggttctggcatcgatgaagaacgcagcgaaatgcgataagtaatgtgaattgcagaattcagtgaatcatcgaatctttgaacgcacattgcgccctctggtattccggagggcatgcctgttcgagcgtcatttcaaccctcaagcctggcttggtgatggggcactgcttcttacccaagaagcaggccctgaaattcagtggcgagctcgccaggaccccgagcgcagtagttaaaccctcgctctggaaggccctggcggtgccctgccgttaaacccccaactcttgaaaaaggttagtaaacatcatatttgcggaacatgatactctgcactccatactgcacctcgaatcatcagcccgcagctgctcgcacggcttcgtcat--cggggggcgcattttcacccctcgttctggattttccattttcagtgcgggtgcggggtgcgcttatcaggggccttatct--cactctcaaaaccctgttgcatcactcactccctgccactactaccaccaacaccctcaacaccaatcccatcgacctcctt----aatacatgtgagaaacgttgaacattatgctgaccacccatctaaatagccgctgagcttggcaaaagtccaccaccgcgacgctcgacacgcgacaatacgacctcgaaacatcgttactgacctcgaatcttaggcaaaccatctctggcgagcacggcctcgacagcaatggcgtgtatgcacctcctattccctgcccactgatcttggcctcttttccggcttggcactgacaatcgcacagctacaacggcacttctgagctccagctcgagcgcatgaacgtctacttcaacgaggtaagtcaacagcagcacgtcatccatcccaccatctccaacatgctttcctgccgtcctccgcaccttgctaacgcgttaccgctcaggcctccggcaacaagtatgttcctcgcgctgtcctcgtcgatctcgagcccggtaccatggacgctgt
>Diaporthe_sp_gardeniae_CFCC_55913
----------------gcccctctctgctggtgcgcatgatgctaacggaccggtttcggatggtaggataaggatggcgatggatagtgcgcccgcctc-tttgctccctctcacctccgcacgcgtcatgctcgatccgccgcgacagactgcgcgtgcataacacccaaccaagcgattatcgcatctatcacgagtatcatgctgagatatggcgtgtaggacaaatcaccaccaaggagctcggcacggtcatgcggtcccttggccagaacccgtccgagtctgagctgcaagatatgattaacgaggtcgacgccgacaacaatggcaccattgacttccctgg-acgtccagatgctcccctttgaggaaagaggggggggggggcggcgctggtgtcacccctctgccgcagcct-------------------------------------------gaccgcaagcagctcgcctccaaggccgcccgcaagtccgcgccctccaccggaggtgtcaagaagcctcaccgctacaagcctggtaccgtcgctctgcgtgagatccgtcgctaccagaagagcaccgagctgctgatccgcaagctgcccttccagcgtctggtatgttgcacccctcgcacgtccaccacgccgcaccctgctgaccatcgcctcccccgacaggtccgtgagattgcccaggacttcaagtccgacctccgcttccagtcttccgccatcggtgccctgcaggagtcggtcgagtcttacctcgtctccctcttcgaggacaccaacctgtgcgccatccacgccaagcgcgtcaccatccagtcggtatgttgcacactctccaggacccacacgcgcgacccgcgcgacgcgttccgggacacacgctaacaaccacacagaagg--------------------------------------ccctttgtgaacttataccttactgttgcctcggcgcaggccggccccctaggg-----ggcccct-cggagacgaggagcaggcccgccggcggccaacctaactcttgtttttacactgaaactctgagaat-aaacataaatgaatcaaaactttcaacaacggatctcttggttctggcatcgatgaagaacgcagcgaaatgcgataagtaatgtgaattgcagaattcagtgaatcatcgaatctttgaacgcacattgcgccctctggtattccggagggcatgcctgttcgagcgtcatttcaaccctcaagcctggcttggtgatggggcactgcttcttacccaagaagcaggccctgaaattcagtggcgagctcgccaggaccccgagcgcagtagttaaaccctcgctctggaaggccctggcggtgccctgccgttaaacccccaactcttgaaaaaggttagtaaacatcatatttgcggaacatgatactctgcactccatactgcacctcgaatcatcagcccgcagctgctcgcacggcttcgtcat--cggggggcgcattttcacccctcgttctggattttccattttcagtgcgggtgcggggtgcgcttatcaggggccttatct--cactctcaaaaccctgttgcatcactcactccctgccactactaccaccaacaccctcaacaccaatcccatcgacctcctt----aatacatgtgagaaacgttgaacattatgctgaccacccatctaaatagccgctgagcttggcaaaagtccaccaccgcgacgctcgacacgcgacaatacgacctcgaaacatcgttactgacctcgaatcttaggcaaaccatctctggcgagcacggcctcgacagcaatggcgtgtatgcacctcctattccctgcccactgatcttggcctcttttccggcttggcactgacaatcgcacagctacaacggcacttctgagctccagctcgagcgcatgaacgtctacttcaacgaggtaagtcaacagcagcacgtcatccatcccaccatctccaacatgctttcctgccgtcctccgcaccttgctaacgcgttaccgctcaggcctccggcaacaagtatgttcctcgcgctgtcctcgtcgatctcgagcccggtaccatggacgctgt
>54306
----------------gccctcctctgctggtgcgcatgatgctaacggaccgtttccggcttgtaggataaggatggcgatggttagtgcggccgcctcttttgctccctctcacctacgcacgcgtcatgctcgatccgccgcgacagcctgcgcgtgcataatccccagccaagcgattatcacatctatcgagagtatcatgctgagatatggcgtgtaggacaaatcaccaccaaggagctcggcacggtcatgcgatccctcggtcaaaacccgtccgagtctgagctgcaagatatgatcaacgaggtcgacgccgacaacaatggcaccattgacttccctggtacgtccatatggtcgccctttagtgagggggggggggggggacgcgctggtgtcacccctctgccgc--------------------------------------------------ccgcaagcagctcgcctccaaggccgcccgcaagtccgcgccctccaccggaggtgtcaagaagcctcaccgctacaagcctggtaccgtcgctctgcgtgagatccgtcgctaccagaagagcaccgagctgctgatccgcaagctgcccttccagcgtctggtatgtcgcacccttcgaatgcccgtcgcatcgctccctgctgaccatcgcctcctccaccaggtccgtgagatcgcccaggacttcaagtccgacctccgcttccagtcttccgccatcggtgccctgcaggagtccgtcgagtcttacctcgtctccctcttcgaggacaccaacctgtgcgccatccacgccaagcgtgtcaccatccagtcggtacgttgcacactccccatgacccacatgcgcgacacgcgcgacgcgtcctggcccatacgctaacaaccacacagaagg--------------------------------------ccctttgtgaacttataccttaccgttgcctcggcgccagctggtcctccggggcccctcacccgcctgcgggtgttgagcgagcacgccggcggccaacccaactcttgtttttacactgaaactctgagaataaaacataaatgaatcaaaactttcaacaacggatctcttggttctggcatcgatgaagaacgcagcgaaatgcgataagtaatgtgaattgcagaattcagtgaatcatcgaatctttgaacgcacattgcgccctctggtattccggagggcatgcctgttcgagcgtcatttcaaccctcaagcctggcttggtgatggggcactgcctgtaa----cagggcaggccctgaaatatagtggcgagctcgccaggaccccgagcgcagtagttaaaccctcgctttggaaggccctggcggtgccctgccgttaaacccccaacttttgaaaaaggttagtaaataccacaattgcggaatatgctcccctgcactacacattgcacctcaaaccgtcggctcgcagctgttcgtgcggcttcgtcatatcggggggcgcattttcacccctcgttctggattttccattttcagtgcgggtgcggggtgcgcttatcagggggcttatctcctactcccaaaaccctgttgcatcactcacgccctgccactaccaacaccaaaaccctcaacaccaattccatcgctctcctaaatacatgcttgcaaaacgcattgaatgtcatgctgacaatctatctacatagccgccgagcttggcaaaagtccaacgccgcgacgctcgacacgcgacaatacgacctcgaagcatcgttattgacctcgactcttaggcaaaccatctctggcgagcacggcctcgacagcaatggcgtgtatgcacctcctattccctgcccactgatcttggcctctcttccggcttggcactgacaattgcacagttacaacggcacttctgagctccagctcgagcgcatgaacgtctacttcaacgaggtatgtcaacaacagcacatcatccatccgaccatcctcgacatcctttcctgccgtcctccggaccttgctaacgcgttttcgtccaggcttccggcaacaagtatgttcctcgcgccgtcctcgtcgatcttgagcccggtactatggacgccgt
>52791
----------------gccctcctctgctggtgcgcatgatgctaacggaccgttttcggcttgtaggataaggatggcgatggttagtgcggccgcctcttttgctccctctcacctacgcacgcgtcatgctcgatccgccgcgacagtctgcgcgtgcataatccccagccaagcgattatcacatctatcgagagtatcatgctgagatatggcgtgtaggacaaatcaccaccaaggagctcggcacggtcatgcgatcccttggtcagaacccgtccgagtctgagctgcaagatatgatcaacgaggtcgacgccgacaacaatggcaccattgacttccctggtaagtccatatgctcgccctttgagggaaggtgggggggaagacgcgctggtgtcacccctctgccgcagccttg-------------------------------------------ccgcaagcagctcgcctccaaggccgcccgcaagtccgcgccctccaccggaggtgtcaagaagcctcaccgctacaagcctggtaccgtcgctctgcgtgagatccgtcgctaccagaagagcaccgagctgctgatccgcaagctgcccttccagcgtctggtatgtcgcacccttcgaatgcccgtcgcatcgctccctgctgaccatcgcctcctccaccaggtccgtgagatcgcccaggacttcaagtccgacctccgcttccagtcttccgccatcggtgccctgcaggagtccgtcgagtcttacctcgtctccctcttcgaggacaccaacctgtgcgccatccacgccaagcgtgtcaccatccagtcggtacgttgcacattccccatgacccacatgcgcgacacgcgcgacgcgtcctggaccattctctaacaaccacacagaagg--------------------------------------ccctttgtgaacttataccttactgttgcctcggcgccagctggtcctccggggcccctcacccgtctgcgggtgttgagagagcacgccggcggccaacctaactcttgtttttacactgaaactctgagaataaaacataaatgaatcaaaactttcaacaacggatctcttggttctggcatcgatgaagaacgcagcgaaatgcgataagtaatgtgaattgcagaattcagtgaatcatcgaatctttgaacgcacattgcgccctctggtattccggagggcatgcctgttcgagcgtcatttcaaccctcaagcctggcttggtgatggggcactgcctgtaa----aagggcaggccctgaaatatagtggcgagctcgccaggaccccgagcgcagtagttaaaccctcgctctggaaggccctggcggtgccctgccgttaaacccccaacttttgaaaaaggttagtaaataccacaattgcggaacatgctcccctgccctacacattgcacctcaaaccgtcagctcgcagctgttcgtgcggcttcgtcatatcggggggcgcattttcacccctcgttctggattttccattttcagtgcgggtgcggggtgcgcttatcagggggcttatctcctactcccaaaaccctgttgcatcactcgctccctgccactaccaccaccaataccctcaacaccaattccatcgctctcgttaatacatgcttccaaaacgcattgaatgtcatgctgacaatctatctacacagccgccgagcttggcaaaagtccaacgccgcgacgctcaacacgcgacaatacgacctcgaagcatcgttattgacctcgactcttaggcaaaccatctctggcgagcacggcctcgacagcaatggcgtgtatgcacctcctattccctgcctactgatcttggcctctcttccggcttggcactgacaattgcacagttacaacggcacttctgagctccagctcgagcgcatgaatgtctacttcaacgaggtatgtcaacaacagcacatcatccatccgaccatcctcaatatcctttcctgccgtcctccggaccttgctaacgcgttatcgtccaggcttccggcaacaagtatgttcctcgcgccgtcctcgtcgatctcgagcccggtactatggacgccgt
>54296
----------------gccctcctctgctggtgcgcatgatgctaacggaccgttttcggcttgtaggataaggatggcgatggttagtgcgaccgcctcttttgctccctctcacctacgcacgcgtcatgctcgatccgccgcgacagcctgcgcgtgcataatccccagccaagcgattatcacatctatcgagagtatcatgctgagatatggcgtgtaggacaaatcaccaccaaggagctcggcacggtcatgcgatcccttggtcagaacccgtccgagtctgagctgcaagatatgatcaacgaggtcgacgccgacaacaatggcaccattgacttccctggtacgtccatatgctcgccctttgagggaaggtggggggggggacgcgctggtgtcacccctctgccgcagccttgtaaacacgtactgacgcgtaccaaccaaaattcctgaccat--------------------ccaggccgcccgcaagtccgcgccctccaccggaggtgtcaagaagcctcaccgctacaagcctggtaccgtcgctctgcgtgagatccgtcgctaccagaagagcaccgagctgctgatccgcaagctgcccttccagcgtctggtatgtcgcacccttcgaatgccagtcgcatcgctccctgctgaccatcgtctcctccaccaggtccgtgagatcgcccaggacttcaagtccgacctccgcttccagtcttctgccatcggtgccctgcaggagtccgtcgagtcttacctcgtctccctcttcgaggacaccaacctgtgcgccatccacgccaagcgtgtcaccatccagtcggtatgttgcacactctccatgacccacacgcgcgacacgcgcgacgcgttctgg--ctcacgctaacaaccacacagaagg--------------------------------------ccctttgtgaacttataccttaccgttgcctcggcgccagctggtcctccggggcccctcacccgcctgcgggtgttgagagagcacgccggcggccagcccaactcttgtttttacactgaaactctgaggataaaacataaatgaatcaaaactttcaacaacggatctcttggttctggcatcgatgaagaacgcagcgaaatgcgataagtaatgtgaattgcagaattcagtgaatcatcgaatctttgaacgcacattgcgccctctggtattccggagggcatgcctgttcgagcgtcatttcaaccctcaagcctggcttggtgatggggcactgcctgtaa----gagggcaggccctgaaatacagtggcgagctcgccaggaccccgagcgcagtagttaaaccctcgctctggaaggccctggcggtgccctgccgttaaacccccaactcttgaaaaaggttagtaaacacaaaaatcgcggaacatgctccccagatcttcacattgcacctcaaatcatcagcccgcagctgctcgcgcggcttcgtcatgatggggggcgcattttcacccctcgttctggattttccattttcagtgcgggtgcggggtgcgcttatcagggggcttatctcctactcccaaaaccctgttgcatcactcacgccttgccactaccaacaccaaaaccctcaacaccaattccatcgctccccttaatacgtgcttgcaaaacgcaatgaatgtcatgctgacaatctatctacacagccgccgagcttggcaa??????????????????????????????????????????????????????????????????????????????????????????????????????????????????????????????????????????????????????????????????????????????????????????????????????????????????????????????????????????????????????????????????????????????????????????????????????????????????????????????????????????????????????????????????????????????????????????????????????????
>D__gardeniae_step_1
?????????????????????????????????????????????????????????????????????????????????????????????????????????????????????????????????????????????????????????????????????????????????????????????????????????????????????????????????????????????????????????????????????????????????????????????????????????????????????????????????????????????????????????????????????????????????????????????????????????????????????????????????????????????????????????????????????????????????????ccgcaagcagctcgcctccaaggccgcccgcaagtcggcgccctccaccggaggtgtcaagaagcctcaccgctacaagcctggtaccgtcgctctgcgtgagatccgtcgctaccagaagagcaccgagctgctgatccgcaagctcccttttcagcgtctggtatgtcgcaccctttgaatgcctgttgcatcgctccctgctgaccatcgcctcttccaccaggtccgtgagatcgcccaggacttcaagtccgacctccgcttccagtcttccgccatcggtgccctgcaggagtccgtcgagtcttacctcgtctccctcttcgaggacaccaacctgtgcgccatccacgccaagcgtgtcaccatccagtcggtacgttgcacactcttcatgacc--------ccacacgcgcgacacgtcctgg--cacacgctaacaaccatgcagaagggggatcattgctggacgcgccccaggcgcacccagaaaccctttgtgaacttgtaccttgctgttgcctcggcgctagctggccctccggggtccctcaccccg-tcagggtgttgagagagcacgccggcggccaacccaactcttgtttttacactgaaactctgagcaaaaaacacaaatgaatcaaaactttcaacaacggatctcttggttctggcatcgatgaagaacgcagcgaaatgcgataagtaatgtgaattgcagaattcagtgaatcatcgaatctttgaacgcacattgcgccctctggtattccggagggcatgcctgttcgagcgtcatttcaaccctcaagcctggcttggtgatggggcactgcctttac--ccaagggcaggccctgaaattcagtggcgagctcgccaggaccccgagcgcagtagttaaaccctcgctctggaaggccctggcggtgccctgccgttaaacccccaactcctgaaaaaggttagtaaaca---caatcacggaacatgctcccctgttcttcacattgcacttcaaaccatcagcccgcagctgctcgcgcggcttcgtcatatcggggggcgcattttcacccctcgttctggattttcgaatttcagtgcgggtgcggggtgcgcttatcagggtgcttatcacacactcccaaaaccctgtcgcatcactcactccttgccaataccaccaccaacaccctcaacgccaattgcatcgctcttcttaacacatgtttgcaaaatacattgaatgtcatgctgacaatccatctccatagccgccgagcttggtaa??????????????????????????????????????????????????????????????????????????????????????????????????????????????????????????????????????????????????????????????????????????????????????????????????????????????????????????????????????????????????????????????????????????????????????????????????????????????????????????????????????????????????????????????????????????????????????????????????????????
>54333
?????????????????????????????????????????????????????????????????????????????????????????????????????????????????????????????????????????????????????????????????????????????????????????????????????????????????????????????????????????????????????????????????????????????????????????????????????????????????????????????????????????????????????????????????????????????????????????????????????????????????????????????????????????????????????????????????????????????????????ccgcaagcagctcgcctccaaggccgcccgcaagtccgcgccctccaccggaggtgtcaagaagcctcaccgctacaagcctggtaccgtcgctctgcgtgagatccgtcgctaccagaagagcaccgagctgctgatccgcaagctgcccttccagcgtctggtatgtcgcacccttggaatgcctgtcgcatcgctccctgctgaccgtcgcctcctccaccaggtccgtgagatcgcccaggacttcaagtccgacctccgcttccagtcttctgccatcggtgccctgcaggagtccgtcgagtcttacctcgtctccctcttcgaggacaccaacctgtgcgccatccacgccaagcgtgtcaccatccagtcggtatgttgcacactctccatgacccacacgcgcgacacgcgccacgcgtcctggctcacacgctaacaaccacgcagaagg--------------------------------------ccctttgtgaacttataccttaccgttgcctcggcgccagctggtcctccggggcccctcacccgcctgcgggtgttgagagagcacgccggcggccaacctaactcttgtttttacactgaaactctgaggataaaacataaatgaatcaaaactttcaacaacggatctcttggttctggcatcgatgaagaacgcagcgaaatgcgataagtaatgtgaattgcagaattcagtgaatcatcgaatctttgaacgcacattgcgccctctggtattccggagggcatgcctgttcgagcgtcatttcaaccctcaagcctggcttggtgatggggcactgcctgtaa----aagggcaggccctgaaatatagtggcgagctcgccaggaccccgagcgcagtagttaaaccctcgctttggaaggccctggcggtgccctgccgttaaacccccaacttttgaaaaaggttagtaaacacaaaaatcgcggaacatgttctccagttcttcacattgcacctcaaatcatcagcccgcagctgctcgcgcggcttcgtcatgatggggggcgcattttcacccctcgttctggattttccattttcagtgcgggtgcggggtgcgcttatcagggggcttatctcctactcccaaaaccctgttgcatcactcacgccttgccactaccaacaccaaaaccctcaacaccaattccatcgctccccttaatacgtgcttgcaaaacgcaatgaatgtcatgctgacaatctatctacacagccgctgagcttggcaa??????????????????????????????????????????????????????????????????????????????????????????????????????????????????????????????????????????????????????????????????????????????????????????????????????????????????????????????????????????????????????????????????????????????????????????????????????????????????????????????????????????????????????????????????????????????????????????????????????????
>D__apiculata_CGMCC_3_17533_
?????????????????????????????????????????????????????????????????????????????????????????????????????????????????????????????????????????????????????????????????????????????????????????????????????????????????????????????????????????????????????????????????????????????????????????????????????????????????????????????????????????????????????????????????????????????????????????????????????????????????????????????????????????????????????????????????????????????????????????????????????????????????????????????????????????????????????????????????????????????????????????????????????????????????????????????????????????????????????????????????????????????????????????????????????????????????????????????????????????????????????????????????????????????????????????????????????????????????????????????????????????????????????????????????????????????????????????????????????????????????????????????????????????????????????????????????gggatcattgctggacgcgccccaggcgcacccagaaaccctttgtgaacttataccttaccgttgcctcggcgccagctggtcctccggggcccctcacccgcctgcgggtgttgagagagcacgccggcggccaacctaactcttgtttttacactgaaactctgagaataaaacataaatgaatcaaaactttcaacaacggatctcttggttctggcatcgatgaagaacgcagcgaaatgcgataagtaatgtgaattgcagaattcagtgaatcatcgaatctttgaacgcacattgcgccctctggtattccggagggcatgcctgttcgagcgtcatttcaaccctcaagcctggcttggtgatggggcactgcctgtga----aagggcaggccctgaaatacagtggcgagctcgccaggaccccgagcgcagtagttaaaccctcgctctggaaggccctggcggtgccctgccgttaaacccccaactcttgaaaaaggttagtaaataccacaattgcggaatatgctcccctgcactacacattgcacctcaaaccgtcggctcgcagctgttcgtgcggcttcgtcatatcggggggcgcattttcacccctcgttctggattttccattttcagtgcgggtgcggggtgcgcttatcagggggcttatctcctactcccaaaaccctgttgcatcactcacgccctgccactaccaacaccaaaaccctcaacaccaattccatcgctctcctacatacatgcttgcaaaacgcattgaatgccatgctgacaatctatctacatagccgccg-----------------------------------------------acctcgaagcatcgttattgacctcgactcttaggcaaaccatctctggcgagcacggcctcgacagcaatggcgtgtatgcacctcctattccctgcccactgatcttggcctctcttccggcttggcactgacaattgcacagttacaacggcacttctgagctccagctcgagcgcatgaacgtctacttcaacgaggtatgtcaacaacagcacatcatccatccgaccatcctcgacatcctttcctgccgtcctccggaccttgctaacgcgttttcgtccaggcttccggcaacaagtatgttcctcgcgccgtcctcgtcgatcttgagcccggtactatggacgccgt
>D__apiculata_LC3187
?????????????????????????????????????????????????????????????????????????????????????????????????????????????????????????????????????????????????????????????????????????????????????????????????????????????????????????????????????????????????????????????????????????????????????????????????????????????????????????????????????????????????????????????????????????????????????????????????????????????????????????????????????????????????????????????????????????????????????????????????????????????????????????????????????????????????????????????????????????????????????????????????????????????????????????????????????????????????????????????????????????????????????????????????????????????????????????????????????????????????????????????????????????????????????????????????????????????????????????????????????????????????????????????????????????????????????????????????????????????????????????????????????????????????????????????????gggatcattgctggacgcgccccaggcgcacccagaaaccctttgtgaacttataccttaccgttgcctcggcgccagctggtcctccggggcccctcacccgcctgcgggtgttgagagagcacgccggcggccagcctaactcttgtttttacactgaaactctgaggataaaacataaatgaatcaaaactttcaacaacggatctcttggttctggcatcgatgaagaacgcagcgaaatgcgataagtaatgtgaattgcagaattcagtgaatcatcgaatctttgaacgcacattgcgccctctggtattccggagggcatgcctgttcgagcgtcatttcaaccctcaagcctggcttggtgatggggcactgcctgtga----aagggcaggccctgaaatacagtggcgagctcgccaggaccccgagcgcagtagttaaaccctcgctctggaaggccctggcggtgccctgccgttaaacccccaactcttgaaaaaggttagtaaataccacaattgcggaatatgctcccctgcactacacattgcacctcaaaccgtcggctcgcagctgttcgtgcggcttcgtcatatcggggggcgcattttcacccctcgttctggattttccattttcagtgcgggtgcggggtgcgcttatcagggggcttatctcctactcccaaaaccctgttgcatcactcacgccctgccactaccaacaccaaaaccctcgacaccaattccatcgctctcctaaatacatgcttgcaaaacgcattgaatgtcatgctgacaatctatctacatagccgccg-----------------------------------------------acctcgaagcatcgttattgacctcgactcttaggcaaaccatctctggcgagcacggcctcgacagcaatggcgtgtatgcacctcctattccctgcccactgatcttggcctctcttccggcttggcactgacaattgcacagttacaacggcacttctgagctccagctcgagcgcatgaacgtctacttcaacgaggtatgtcaacaacagcacatcatccatccgaccatcctcgacatcctttcctgccgtcctccggaccttgctaacgcgttatcgtccaggcttccggcaacaagtatgttcctcgcgccgtcctcgtcgatctcgagcccggtactatggacgccgt
>D__apiculata_GZCC_22_0061
?????????????????????????????????????????????????????????????????????????????????????????????????????????????????????????????????????????????????????????????????????????????????????????????????????????????????????????????????????????????????????????????????????????????????????????????????????????????????????????????????????????????????????????????????????????????????????????????????????????????????????????????????????????????????????????????????????????????????????????????????????????????????????????????????????????????????????????????????????????????????????????????????????????????????????????????????????????????????????????????????????????????????????????????????????????????????????????????????????????????????????????????????????????????????????????????????????????????????????????????????????????????????????????????????????????????????????????????????????????????????????????????????????????????????????????????????agggacattgctggacgcgccccaggcgcacccagaaaccctttgtgaacttataccttaccgttgcctcggcgccagctggtcctccggggcccctcacccgcctgcgggtgttgagagagcacgccggcggccaacctaactcttgtttttacactgaaactctgaggataaaacataaatgaatcaaaactttcaacaacggatctcttggttctggcatcgatgaagaacgcagcgaaatgcgataagtaatgtgaattgcagaattcagtgaatcatcgaatctttgaacgcacattgcgccctctggtattccggagggcatgcctgttcgagcgtcatttcaaccctcaagcctggcttggtgatggggcactgcctgtga----aagggcaggccctgaaatacagtggcgagctcgccaggaccccgagcgcagtagttaaaccctcgctctggaaggccctggcggtgccctgccgttaaacccccaacttttgaaa????????????????????????????????????????????????????????????????????????????????????????????????????????????????????????????????????????????????????????????????????????????????????????????????????????????????????????????????????????????????????????????????????????????????????????????????????????????????????????????????????????????cagtccagcggcgcgacgctcgacacgcgacaaaacgacctcgaagcatccttactgacctcgactcttaggcaaaccatctctggcgagcacggcctcgacagcaatggcgtgtatgcacctcctattccctgcccactgatcttggcctctcttccggcttggcactgacaatcgcacagttacaacggcacttctgagctccagctcgagcgcatgaacgtctacttcaacgaggtatgtcaacaacagcacatcatccatccgaccatcctcgacatcctttcctgccgtcctccggaccttgctaacgcgttttcgtccaggcttccggcaacaagtatgttcctcgcgccgtcctcgtcgatcttgagcccggtactatggacgccgt
>D__charlesworthii_BRIP_54884m_
?????????????????????????????????????????????????????????????????????????????????????????????????????????????????????????????????????????????????????????????????????????????????????????????????????????????????????????????????????????????????????????????????????????????????????????????????????????????????????????????????????????????????????????????????????????????????????????????????????????????????????????????????????????????????????????????????????????????????????????????????????????????????????????????????????????????????????????????????????????????????????????????????????????????????????????????????????????????????????????????????????????????????????????????????????????????????????????????????????????????????????????????????????????????????????????????????????????????????????????????????????????????????????????????????????????????????????????????????????????????????????????????????????????????????????????????????gggatcattgctggacgcgccccgggcgcacccagaaaccctttgtgaacttataccttactgttgcctcggcgcaggctggtcctccggggcccctcacccgc-tgcgggtgttgagacagcccgccggcggccaacctaactcttgtttttacactgagactctgagaataaaacataaatgaatcaaaactttcaacaacggatctcttggttctggcatcgatgaagaacgcagcgaaatgcgataagtaatgtgaattgcagaattcagtgaatcatcgaatctttgaacgcacattgcgccctctggcattccggagggcatgcctgttcgagcgtcatttcaaccctcaagcctggcttggtgatggggcgctgctctttac-ccaagagcaggccctgaaattcagtggcgagcccgccaggaccccgagcgcagtagttaaaccctcgctctggaaggccctggcggtgccctgccgttaaacccccaactcttgaaaaaggttagtaaacacgacagtcgcggaacatgctcctctgccctttatactgcacctcaaatcatcagcccgcagctgctcgtgcggcttcgtcatatcggggggcgcattttcacccctcgttctggattttccattttcagtgcgggtgcggggtgcgcttatcagggggcttatctcatactctcaaaaccctgttgcatcactcgctccctgccactactaccaccaataacctcaacaccaattccatcgccccgc--gatcaatgcacgtgaacaacgttgaatctt-cgctgaccatttatctgaacagccgccgagcttggcaaaagtccaccaccgcgacgctcgacacgcgacaatgcgacctcgaaacatcgttgctgacttcgactcttaggcaaaccatctctggcgagcacggcctcgacagcaatggcgtgtatgcacctcctattccctgcccactgatcttggcctctcttccggcttggcactgacaattgcacagttacaacggcacttctgagctccagctcgagcgtatgaacgtctacttcaacgaggtgagtcaaaaacagcacatcatccatcccaccatcctcaacatggttgcttgctgtccgccggaccttgctaacggcttatcgcccaggcctccggcaacaagtatgttcctcgcgccgtcctcgtcgatctcgagcccggtactatggacgccgt
