# Supplementary material for: Unveiling cryptic diversity of Diaporthe associated with leaf spots of Fagaceae in China using an integrative taxonomic approach
Source: IMA Fungus. 2026 May 15;17:e186438. doi: 10.3897/imafungus.17.186438 (PMC13197814; doi:10.3897/imafungus.17.186438)
Supplement: Supplementary material 5 — Alignments of siamensis species complex [file imafungus-17-e186438-s005.fas]

>D__discoidispora_GZCC_22_0060
ccgccctgctttgctgtcgcgcatgatgctaacggaccgttttcggctcgcaggataaggatggcgatggttagtgcaaccaccactttcttctctctttttctaaatacgcacgcgtcacgcttgatccgctgcgacggtctgcgcgtttatatactcctagcgaccgatcatcacatccatcacgagtaccatactaagacggcgtgtaggacaaatcaccaccaaggagctcggcacggtcatgcggtccttgggtcaaaacccctccgagtccgagctgcaggatatgatcaatgaggtcgacgccgacaacaatggcaccattgacttccctggtaagtctagatgctcgcatactgaatgttggtgggggtgg-----------------------------------------------------------------------------------------------------------tccgcgccctccaccggaggtgtcaagaagcctcaccgctacaagcctggtaccgtcgctctgcgtgagatccgtcgctaccagaagagcaccgagctgctgatccgcaagctccccttccagcgtctggtatgtctgcaaccgccaaagaacccgtgcttccgactttcctgctgaccgtcgccttctcttacaggttcgtgagatcgcccaggacttcaagtccgacctgcgcttccagtcttccgccatcggtgcccttcaggagtccgtcgagtcctacctcgtctccctctttgaggacaccaacctgtgcgccatccacgccaagcgtgtcaccatccagtcggtacgttacactcctgacccacacgcgtcacgcgtcttgcgaccctcgctaacaaccacacagaaggccctttgtgaacttatacctactgttgcctcggcgcaggccggcctcttagctgaggccccccggagacggggagcagcccgccggcggccaagttaactcttgtttctaccatgaatctctgagtaaaaaacataaatgaatcaaaactttcaacaacggatctcttggttctggcatcgatgaagaacgcagcgaaatgcgataagtaatgtgaattgcagaattcagtgaatcatcgaatctttgaacgcacattgcgccctctggtattccggagggcatgcctgttcgagcgtcatttcaaccctcaagcctggcttggtgttggggcactgcttcgagagaagcaggccctgaaatctagtggcgagctcgctaggaccccgagcgtagtaattatatctcgttctggaaggccctggcggtgccctgccgttaaacccccaacttctgaaa-----------------------cgcagcacacactctcttgccctccatatgca-ctcagaatcatcggcgcgctacattctgcgcggcttcgtaacatccgcaaaggcattttcacccctcgctctggattttccattttcagtgcgggtgcggggtgcgcttatcaggcggcttatctcttacatccaaaaccctcttgcatccaccactccatcccgtcgctactaccaacaccatcacaatcatctttataagagagaaagaacccgatcaattgcgccggaacctaagctgaccttttttctacacagccgccgagcttggtaa------------------------------------------------------------------------------------------------------------------------------------------------------------------------------------------------------------------------------------------------------------------------------------------------------------acctcgaccaccgcgactctcgacgcgcgacaacattagctcgcaacatcgttactgacctcgactctttaggcaaaccatctctggcgagcacggtctcgacagcaatggcgtgtatgcaactcctattccctgcccactgatctcgtcctctcctccggcctggcactgacaattgcacagttacaacggcacttccgagctccagctcgagcgcatgaacgtctacttcaacgaggtaagtcaacagccacgtcgtcaatacaactttgtccatctacagcatggtctcctgccgccgccgaggtcttgctaacgcgttaccgcccaggcctccggcaacaagtatgtgcctcgcgccgtcctcgtcgatctcgagcccggtaccatggacgccgtc----------------------------------------------------------------------
>D__discoidispora_GZCC_22_0065
ccgccctgctttgctgtcgcgcatgatgctaacggaccgttttcggctcgcaggataaggatggcgatggttagtgcaaccaccactttcttctctctttttctaaatacgcacgcgtcacgcttgatccgctgcgacggtctgcgcgtttatatactcctagcgaccgatcatcacatccatcacgagtaccatactaagacggcgtgtaggacaaatcaccaccaaggagctcggcacggtcatgcggtccttgggtcaaaacccctccgagtccgagctgcaggatatgatcaatgaggtcgacgccgacaacaatggcaccattgacttccctggtaagtctagatgctcgcatactgaatgttggtgggggtgg-----------------------------------------------------------------------------------------------------------tccgcgccctccaccggaggtgtcaagaagcctcaccgctacaagcctggtaccgtcgctctgcgtgagatccgtcgctaccagaagagcaccgagctgctgatccgcaagctccccttccagcgtctggtatgtctgcaaccgccaaagaacccgtgcttccgactttcctgctgaccgtcgccttctcttacaggttcgtgagatcgcccaggacttcaagtccgacctgcgcttccagtcttccgccatcggtgcccttcaggagtccgtcgagtcctacctcgtctccctctttgaggacaccaacctgtgcgccatccacgccaagcgtgtcaccatccagtcggtacgttacactcctgacccacacgcgtcacgcgtcttgcgaccctcgctaacaaccacacagaaggccctttgtgaacttatacctactgttgcctcggcgcaggccggcctcttagctgaggccccccggagacggggagcagcccgccggcggccaagttaactcttgtttctaccatgaatctctgagtaaaaaacataaatgaatcaaaactttcaacaacggatctcttggttctggcatcgatgaagaacgcagcgaaatgcgataagtaatgtgaattgcagaattcagtgaatcatcgaatctttgaacgcacattgcgccctctggtattccggagggcatgcctgttcgagcgtcatttcaaccctcaagcctggcttggtgttggggcactgcttcgagagaagcaggccctgaaatctagtggcgagctcgctaggaccccgagcgtagtaattatatctcgttctggaaggccctggcggtgccctgccgttaaacccccaacttctgaaa-----------------------cgcagcacacactctcttgccctccatatgca-ctcagaatcatcggcgcgctacattctgcgcggcttcgtaacatccgcaaaggcattttcacccctcgctctggattttccattttcagtgcgggtgcggggtgcgcttatcaggcggcttatctcttacatccaaaaccctcttgcatccaccactccatcccgtcgctactaccaacaccatcacaatcatctttataagagagaaagaacccgatcaattgcgccggaacctaagctgaccttttttctacacagccgccgagcttggtaa------------------------------------------------------------------------------------------------------------------------------------------------------------------------------------------------------------------------------------------------------------------------------------------------------------acctcgaccaccgcgactctcgacgcgcgacaacattagctcgcaacatcgttactgacctcgactctttaggcaaaccatctctggcgagcacggtctcgacagcaatggcgtgtatgcaactcctattccctgcccactgatctcgtcctctcctccggcctggcactgacaattgcacagttacaacggcacttccgagctccagctcgagcgcatgaacgtctacttcaacgaggtaagtcaacagccacgtcgtcaatacaactttgtccatctacagcatggtctcctgccgccgccgaggtcttgctaacgcgttaccgcccaggcctccggcaacaagtatgtgcctcgcgccgtcctcgtcgatctcgagcccggtaccatggacgccgtc----------------------------------------------------------------------
>D__cinnamomi_GZCC_22_0055
ccgccatgctctgctgtcgcgcatgatgctaacggaccgttttcggctcgcaggataaggatggcgatggttagtacaaccaccactttcttctctcttttcccagctacgcacgcgtcacgcttgatccgctgcgacggtctgcgcgtgtatatactccaagcgaccgatcatcacatccatcacgagtaccatactaagacggcgtgtaggacaaatcaccaccaaggagctcggcacggtcatgcggtccctgggtcaaaacccctccgagtccgagctacaggatatgatcaatgaggtcgacgccgacaacaatggcaccattgacttccctggtaagtccagatgttcgcatactgaataatggtggggttgg-ggggggctc-------------------------------------------------------------------------------------------------tccgcgccctccaccggaggtgtcaagaagcctcaccgctacaagcctggtaccgtcgctctgcgtgagattcgtcgctaccagaagagcaccgagctgctgatccgcaagctccccttccagcgtctggtatgtctgcaaccgccaaagaaaccgtgctccccactctcctgctgaccgtcgccttctctcccaggttcgtgagatcgcccaggacttcaagtccgacctgcgcttccagtcttccgccatcggtgccctgcaggagtccgtcgagtcctacctcgtctccctctttgaggacaccaacctgtgcgccatccacgccaagcgtgtcaccatccagtcggtacgttgcactcctgatccacacgcgtcacgcgtcttgtgacacctgctaacaaccacacagaaggccctttgtgaacttatacctactgttgcctcggcgcaggccggcctcttagctgaggccccccggagacggggagcagcccgccggcggccaagttaactcttgtttctaccatgaatctctgagtaaaaaacataaatgaatcaaaactttcaacaacggatctcttggttctggcatcgatgaagaacgcagcgaaatgcgataagtaatgtgaattgcagaattcagtgaatcatcgaatctttgaacgcacattgcgccctctggtattccggagggcatgcctgttcgagcgtcatttcaaccctcaagcctggcttggtgttggggcactgcctgtaagagggcaggccctgaaatctagtggcgagctcgctaggaccccgagcgtagtagttatatctcgttctggaaggccctggcggtgccctgccgttaaacccccaactttctgaa-----------------------cgcagcatacactctcttgccccccttatgcatctcgaagtcattggcgcgcgaccatctgcgcggcttcgtcacatccgtaaaggcattttcacccctcgctctggattttccattttcagtgcgggtgcggggtgcgcttatcaggcggcttatctcttacatccaaaaccctgttgcatcacccactccatcccgctgctactaccaacaccatcactatcatctttgagctggaaacagaacctgatgaattgcgctggaatctatgctgaccatttttctacacagccgccgagcttggtaa-------------------------------------------------------------------------------------------------------------------------------------------------------------------------------------------------------------------------------------------------------------------------------------------------------------agtcgaccaccgcgactctcgacgcgcgacaatactagctagcaacatcgttactgactccggctctttaggcaaaccatctctggcgagcacggcctcgacagcaatggcgtgtatgcacctcctattccctgcccaatgatctcgtcctctcctccggcttggcactgacaattgcacagttacaacggcacttccgagcttcagctcgagcgcatgaacgtctacctcaacgaggtaagtcaacagccacgtcgtcaatacagctttgtccatctacggcatggtctcctgccgccaccaaggtcttattaacgcgttatcgcccaggcctccggcaacaagtatgtgcctcgcgccgtcctcgtcgatctcgagcccggtaccatggacgccgtc----------------------------------------------------------------------
>D__citriasiana_ZJUD30_
ccgccctgctctgctgtcgcgcatgatgctaacggaccgttttcggatcgcaggataaggatggcgatggttagtgcaaccacctctttcttctctctttttccaactacgcacgcgtcacgcttgatccgctgcgacggtctgcgcgtgtagatactccaagcgaccgaacatcgcatccatcacgagtatcatactaagacggcgcgtaggacaaatcaccaccaaggaactcggcacggtcatgcggtccctgggtcaaaacccctccgagtccgagctgcaggatatgatcaatgaggtcgacgccgacaacaatggcaccattgacttccctggtaagtccagatgctcgcttactgaacggtgggggtgg---ggggaggctcgcagccgctggtgcctcccctctgccgcagcctggttgccatttactgacccgttccaaccag??????????????????????????????????????????????????????????????????????????????????????????????????????????????????????????????????????????????????????????????????????????????????????????????????????????????????????????????????????????????????????????????????????????????????????????????????????????????????????????????????????????????????????????????????????????????????????????????????????????????????????????????????????????????????????????????????ccctttgtgaactcatacctactgttgcctcggcgcaggccggcctctctgctgaggccccccggggacggggagcagcccgccggcggccaagccaactcttgtttctacagtgaatctctgagcaaaaaacataaatgaatcaaaactttcaacaacggatctcttggttctggcatcgatgaagaacgcagcgaaatgcgataagtaatgtgaattgcagaattcagtgaatcatcgaatctttgaacgcacattgcgccctctggtattccggagggcatgcctgttcgagcgtcatttcaaccctcaagcctggcttggtgctggggcactgctccgagaggagcaggccctgaaatctagtggcgagctcgccaggaccccgagcgcagtagttacatctcgttctggaaggccctggcggtgccctgccgttaaacccccaacttctgaaaaaggttagtaaacatcatgagttcgcagcatacacttccttgccctccatatgcatctcagaatcattggcgcgcggccatctgcgcggcttcgtcacatccgtcaaggcattttcacccctcgctctggattttccattttcagtgcgggtgcggggtgcgcttatcaggcggcttatctcttacatccacaaccctgttgcatcaaccactccatcccgctgccacctccaacaccatcactatcatctttgagctaaaagaacaacctgatgaattgcgctggaatttatgctgaccatttttctacacagccgccgagcttggtaa-------------------------------------------------------------------------------------------------------------------------------------------------------------------------------------------------------------------------------------------------------------ggtaaccaaatcggtgctgctttctggtgcgtcccagctccagctccaagcctaccaccgcgactcttgacgcgcgacaacactagctcgcaacatcgttactgacctcggttctttaggcaaaccatctctggcgagcacggtctcgacagcaatggcgtgtatgcacctcctattccctgcccactgatctcgtcgtctcctccggcctcgcactgacaattgcacagttacaacggcacttccgagctccagctcgagcgcatgaacgtctacttcaacgaggtaagtcaacagccacgtcgtcaatacgattttgtccatctacggcacggcctcctgccgccgctaaggtcttgctaacgcgtcatcgcccaggcctccggcaacaagtatgtgcctcgcgccgtcctcgtcgatctcgagcccggtaccatggacgccgtccgtgccggtcccttcggccagctgttccgccccgacaacttcgtcttcggccagtccggtgctggaaaca
>D__yunnanensis_CGMCC_3_18289_
ccgccctgctctgctgtcgcgcatgatgctaacggaccgttttcggctcgcaggataaggatggcgatggttagtgcagccaccacttctctctctctttttccaactacgcacgcgtcactcttgatccgctacgacggtctacgcgtgcatatactccaaccgaccgatcatcacatccatcacgagtaccatgctaagacggcgtgtaggacaaatcaccaccaaggagctcggcacggtcatgcggtccctgggtcaaaacccctccgagtccgagctgcaggatatgatcaatgaggtcgacgccgacaacaatggcaccattgacttccctggtaagtctagatgctcgcatactgaatgttggtggggtgttgggggggctcgcagtcgctggtgcctcccc-------------------------------------------ccgcaagcagcttgcctccaaggctgcccgcaagtccgcgccctccaccggaggtgtcaagaagcctcaccgctacaagcctggtaccgtcgctctgcgtgagatccgtcgttaccagaagagcaccgagctgctgatccgcaagctccccttccagcgtctggtatgtttgcgaccgccaaagaactcgtgctccccatcctcctgctgaccatcgctgcctcttccaggttcgtgagatcgcccaggacttcaagtccgacctgcgcttccagtcttccgccatcggtgccctgcaggagtccgtcgagtcttacctcgtctccctctttgaggacaccaacctgtgcgccatccacgccaagcgtgtcaccatccagtcggtacgtcacactactcatttacacgcgccacgcgtctttggacactcgctaacagccgcacagaaggccctttgtgaacttatacctattgttgcctcggcgcaggccggcctcttcactgaggccccctggaaacagggagcagcccgccggcggccaaccaaactcttgtttctatagtgaatctctgagtaaaaaacataaatgaatcaaaactttcaacaacggatctcttggttctggcatcgatgaagaacgcagcgaaatgcgataagtaatgtgaattgcagaattcagtgaatcatcgaatctttgaacgcacattgcgccctctggtattccggagggcatgcctgttcgagcgtcatttcaaccctcaagcctggcttggtgatggggcactgcctgtaatagggcaggccctgaaatctagtggcgagctcgccaggaccccgagcgtagtagttatatctcgctctggaaggccctggcggtgccctgccgttaaacccccaacttctgaaaaaggttagtaaacatcatgagttcgctgcatacactcccttgccctccatgtgcatctcagaatcattggcgcgtggccatccgcgaggcttcgtcacatccgtcaaggcattttcacccctcgctctggattttccattttcagtgcgggtgcggggtgtgcttatcaggcggcttatctcttacatctacaaccctgttgcattaaccactccatcccgctgcctccaccaacaccatcactgtcatctttcagct-agaaaaaaacctgatgaaatgcgccggaattcatgctgaccatttttgaaaacagccgccgagcttggtaa-------------------------------------------------------------------------------------------------------------------------------------------------------------------------------------------------------------------------------------------------------------------------ggtgctgctttctggtgcgtcccagctccagctccaagcctaccatcgcgactctcgtcgcgcgacaacactagcttgcagcatcgttactgacatctgctctttaggcaaaccatctctggcgagcacggcctcgacagcaatggcgtgtatgtgcctcctattctctgcccaatgatctcgtcctctcctcccgcttggcactgacaattgcatagttacaacggcacttccgagctccagctcgagcgcatgaacgtctacttcaacgaggtcagtaaacagccacgtcgccaattcacatctgaccatctacgacatggttccatgtcgccgccaaggtcttgctaacgcgttatcgcccaggcctccggcaacaagtatgtgcctcgcgccgtcctcgtcgatctcgagcccggtaccatggatgccgtccgtgccggtcccttcggccagctgttccgccccgacaacttcgtcttcggccagtccggtgctggaaaca
>D__yunnanensis_LC8107
ccgccctgctctgctgtcgcgcatgatgctaacggaccgttttcggctcgcaggataaggatggcgatggttagtgcagccaccacttctctctctctttttccaactacgcacgcgtcactcttgatccgctacgacggtctacgcgtgcatatactccaaccgaccgatcatcacatccatcacgagtaccatgctaagacggcgtgtaggacaaatcaccaccaaggagctcggcacggtcatgcggtccctgggtcaaaacccctccgagtccgagctgcaggatatgatcaatgaggtcgacgccgacaacaatggcaccattgacttccctggtaagtctagatgctcgcatactgaatgttggtggggtgttgggggggctcgcagtcgctggtgcctcccc-------------------------------------------??????????????????????????????????????????????????????????????????????????????????????????????????????????????????????????????????????????????????????????????????????????????????????????????????????????????????????????????????????????????????????????????????????????????????????????????????????????????????????????????????????????????????????????????????????????????????????????????????????????????????????????????????????????????????????????????????ccctttgtgaacttatacctactgttgcctcggcgcaggccggcctctctgctgaggccccccggagacggggagcagcccgccggcggccaaccaaactcttgtttctacagtgaatctctgagtaaaaatcataaatgaatcaaaactttcaacaacggatctcttggttctggcatcgatgaagaacgcagcgaaatgcgataagtaatgtgaattgcagaattcagtgaatcatcgaatctttgaacgcacattgcgccctctggtattccggagggcatgcctgttcgagcgtcatttcaaccctcaagcctggcttggtgttggggcactgcttcgagagaagcaggccctgaaatctagtggcgagctcgctaggaccccgagcgtagtagttatatctcgttctggaaggccctggcggtgccctgccgttaaacccccaacttctgaaaaaggttagtaaacatcatgagttcgctgcatacactcccttgccctccatgtgcatctcagaatcattggcgcgtggccatccgcgaggcttcgtcacatccgtcaaggcattttcacccctcgctctggattttccattttcagtgcgggtgcggggtgtgcttatcaggcggcttatctcttacatctacaaccctgttgcattaaccactccatcccgctgcctccaccaacaccatcactgtcatctttcagct-agaaaaaaacctgatgaaatgcgccggaattcatgctgaccatttttgaaaacagccgccgagcttggtaa---------------------------------------------------------------------------------------------------------------------------------------------------------------------------------------------------------------------------------------------------------------------------------------gtgcgtcccagctccagctccaagcctaccatcgcgactctcgtcgcgcgacaacactagcttgcagcatcgttactgacatctgctctttaggcaaaccatctctggcgagcacggcctcgacagcaatggcgtgtatgtgcctcctattctctgcccaatgatctcgtcctctcctcccgcttggcactgacaattgcatagttacaacggcacttccgagctccagctcgagcgcatgaacgtctacttcaacgaggtcagtaaacagccacgtcgccaattcacatctgaccatctacgacatggttccatgtcgccgccaaggtcttgctaacgcgttatcgcccaggcctccggcaacaagtatgtgcctcgcgccgtcctcgtcgatctcgagcccggtaccatggatgccgtccgtgccggtcccttcggccagctgttccgccccgacaacttcgtcttcggccagtccggtgctggaaaca
>D__siamensis_MFLUCC_10_0573a_
--gccctgctatgctgtcgcgcatgatgctaacggaccgttttcggctcgcaggataaggatggcgatggttagtacagccaccactttcctctctctttttccaactacgcacgcgtcactcttgatccgctacgacggtctgcgcgtgcatacactccaagcggccgatcatcacatccatcacgagtaccatgctaagacggcgtgtaggacaaatcaccaccaaggagctcggcacggtcatgcggtccctgggtcaaaacccctccgagtccgagctgcaggatatgatcaatgaggtcgacgccgacaacaatggcaccattgacttccctggtaagtctagatgctcgcatactgaatgttggtggggtgtgggggggcctcgcagccgccggtgcctcgcctctgccgcagcctggttgctatttactgacgcgttccaaccag??????????????????????????????????????????????????????????????????????????????????????????????????????????????????????????????????????????????????????????????????????????????????????????????????????????????????????????????????????????????????????????????????????????????????????????????????????????????????????????????????????????????????????????????????????????????????????????????????????????????????????????????????????????????????????????????????ccctttgtgaacttatacctactgttgcctcggcgcaggccggcctcttagctgaggccccccggagacggggagcagcccgccggcggccaaccaaactcttgtttctacagtgaatctctgagtaaaaaacataaatgaatcaaaactttcaacaacggatctcttggttctggcatcgatgaagaacgcagcgaaatgcgataagtaatgtgaattgcagaattcagtgaatcatcgaatctttgaacgcacattgcgccctctggtattccggagggcatgcctgttcgagcgtcatttcaaccctcaagcctggcttggtgttggggcactgcttcgagagaagcaggccctgaaatctagtggcgagctcgctaggaccccgagcgtagtagttatatctcgttctggaaggccctggcggtgccctgccgttaaacccccaacttctgaaaaaggttagtaaatattacgagtccgttgcatacactctctcgccctccatatgcatctcagaatcattggcgcgtggccatccgcgcggcctcgtcacatctgtcaaggcattttcacccctcgctctggattttccattttcagtgcgggtgcggggtgtgcttatcaggcggcttatctctcacatctataaccctgctgcatcaaccactccatcccgctgccaccaccaacaccatcactatcgtctttcagctaaaaaaaaaacctgacgaaatgcgccggaatatatgctgaccatttttgaaaacagccgccaagcttggtaa-------------------------------------------------------------------------------------------------------------------------------------------------------------------------------------------------------------------------------------------------------------------------------------------------------------------------------------------------agctggcatcatcgttactgacctctgctctttaggcaaaccatctctggcgagcacggcctcgacagcaatggcgtgtatgcacctcctattccctgcccattgatctcgccctctcctccggctcggcactgacaattgcacagttacaacggcacttctgagctccagctcgagcgcatgaatgtctacttcaacgaggtaagtcaacagccacgtcgccaattcaaatctgaccatctacggcatggttccatgccgccgccaaggtcttgctaacacattatcgcccaggcttccggcaacaagtatgtgcctcgcgccgtcctcgtcgatctcgagcccggtaccatggacgccgtccgtgccggtcccttcggccagctgttccgccccgacaacttcgtcttcggccagtccggtgctggaaaca
>D__siamensis_MFLUCC_12_0300
ccgccctgctatgctgtcgcgcatgatgctaacggaccgttttcggctcgcaggataaggatggcgatggttagtacagccaccactttcctctctctttttccaactacgcacgcgtcactcttgatccgctacgacggtctgcgcgtgcatacactccaagcggccgatcatcacatccatcacgagtaccatgctaagacggcgtgtaggacaaatcaccaccaaggagctcggcacggtcatgcggtccctgggtcaaaacccctccgagtccgagctgcaggatatgatcaatgaggtcgacgccgacaacaatggcaccattgacttccctggtaagtctagatgctcgcatactgaatgttggtggggtgtgggggggcctcgcagccgccggtgcctcgcctctgccgcagcctggttgctatttactgacgcgttccaaccag??????????????????????????????????????????????????????????????????????????????????????????????????????????????????????????????????????????????????????????????????????????????????????????????????????????????????????????????????????????????????????????????????????????????????????????????????????????????????????????????????????????????????????????????????????????????????????????????????????????????????????????????????????????????????????????????????ccctttgtgaacttatacctactgttgcctcggcgcaggccggcctcttagctgaggccccccggagacggggagcagcccgccggcggccaaccaaactcttgtttctacagtggatctctgagtaaaaaacataaatgaatcaaaactttcaacaacggatctcttggttctggcatcgatgaagaacgcagcgaaatgcgataagtaatgtgaattgcagaattcagtgaatcatcgaatctttgaacgcacattgcgccctctggtattccggagggcatgcctgttcgagcgtcatttcaaccctcaagcctggcttggtgttggggcactgctccgagaggagcaggccctgaaatctagtggcgagctcgctaggaccccgagcgtagtagttatatctcgttctggaaggccctggcggtgccctgccgttaaacccccaacttctgaaaaaggttagtaaatattacgagtccgctgcatacactctcttgccctccatatgcatctcagaatcattggcgcgtggccatccgcgcggcctcgtcacatctgtcaaggcattttcacccctcgctctggattttccattttcagtgcgggtgcggggtgtgcttatcaggcggcttatctcttacatctataaccctgctgcatcaaccactccatcccgctgccaccaccaacaccatcactatcgtctttcagct-aaaaaaaaacctgatgaaatgcgccggaatctatgctgaccatttttgaaaacagccgccgagcttggtaa-------------------------------------------------------------------------------------------------------------------------------------------------------------------------------------------------------------------------------------------------------------------------ggtgctgctttctggtgcgtcccagctccagctctaagcctaccatcgcgactctcgacgcgcgaca--accagctcgcatcatcgttactgacctctgctctttaggcaaaccatctctggcgagcacggcctcgacagcaatggcgtgtatgcacctcctattccctgcccattgatctcgccctctcctccggctcggcactgacaattgcacagttacaacggcacttctgagctccagctcgagcgcatgaatgtctacttcaacgaggtaagtcaacagccacgtcgccaattcaaatctgaccatctacggcatggttccatgccgccgccaaggtcttgctaacacgttatcgcccaggcctccggcaacaagtatgtgcctcgcgccgtcctcgtcgatctcgagcccggtaccatggacgccgtc----------------------------------------------------------------------
>D__biguttulata_CFCC_52584_
ccgccatgctctgctgtcgcgcatgatgctaacggaccgttttcggctcgcaggataaggatggcgatggttagtgcaaccgcctcttctctct-----tttccaacgacgcacgcgtcacgcttgatccgctgtgacggcctgcgcgtgtatatcctccaagcgaccgatcatcacatctatcacgagtaccaagctaagacggcgtgtaggacaaatcaccaccaaggagctcggcacggtcatgcggtccctgggtcaaaacccctccgaatccgagctgcaggatatgatcaatgaggtcgacgccgacaacaatggcaccattgacttccctggtaagtctagatgctcgcctactgaatgctggtggggggcggggcggcttcgcagccgctggtgccccccctctgccgcagcctggtttccatttactgacgcgttccaaccagccgcaagcagctcgcctccaaggctgcccgcaagtccgcgccctccaccggaggtgtcaagaagcctcaccgctacaagcctggtaccgtcgctctgcgtgagatccgtcgctaccagaagagcaccgagctgctgatccgcaagctccccttccagcgtctggtatgttcgcaatcacaaataaactcgcgctcctcgtttccttgctgaccatcgccttcccttccaggttcgtgagatcgcccaggacttcaagtccgacctgcgcttccagtcttccgccatcggtgccctgcaggaatccgtcgagtcctacctcgtctccctctttgaggacaccaacctgtgcgccatccacgccaagcgtgtcaccatccagtcggtacgtc-ctcttttgatccatacgcgtcacgcgccttgggacactagctaacaaccacacagaaggccctttgtgaacttatacctactgttgcctcggcgcaggccggcctcttcgctgaggccccccggagacggggagcagcccgccggcggccaacctaactcttgtttttacactgtatctctgagcaaaaaacataaatgaatcaaaactttcaacaacggatctcttggttctggcatcgatgaagaacgcagcgaaatgcgataagtaatgtgaattgcagaattcagtgaatcatcgaatctttgaacgcacattgcgccctctggtattccggagggcatgcctgttcgagcgtcatttcaaccctcaagcctggcttggtgttggggcactgcttcgagagaagcaggccctgaaatctagtggcgagctcgctaggaccccgagcgtagtagttatatctcgttctggaaggccctggcggtgccctgccgttaaacccccaacttctgaaaaaggttagtaaacatcatgagtacacagcatacactcccttg-cgtccgtatgcacctcagaatcatcggcgcgcgg-tatctgcgcggcttcgtcacatctgtaaaggcattttcacccctcgctctggattttccattttcagtgcgggtgcggggtgcgcttatcaggcggcttatctcttacacccaaaaccctgttgcatccaccactccatgccgc-gctaccaccaataccatcattatcatcttca----agcacaacaatctgatgaaatgcgctggaacatatgctgaccatctttctacacagccgccgagcttggtaagcccatgctgctttcgcatcctctgcccctgagccttaggctaccccaccatcgcgaccacacccacggtcaggcctcaaaaacaccaccaacaccctgcgaagagcacccaaatgccctcagaagacgcgtcagactgctaacatgagctttttctcgcccataggttcaccttcagaccggccaatgcgtaagttgcttcctgtcaacaccaccggaccttatcgccacctgtagctgacacgtttcccagggtaaccaaatcggtgctgctttctggtgcgtcccagctcgagctccaagtcgatcgccgcgactctcgacacgcgacaacattagctcgcaacatcgttactgacatctgct-ttcaggcaaaccatctctggcgagcacggcctcgacagcaatggcgtgtatgcacctcctattccctgcccattgatctcgtcctctcctccggcttggcactgacaattgcacagttacaacggcacttccgagctccagctcgagcgcatgaacgtctacttcaacgaggtaagtcaaaagccacgtcgccaattccacttcgaccatctacggcatggtttcctgtcgccgccaaggtcttgctaacgcgttatcgcccaggcctccggcaacaagtatgtgcctcgcgccgtcctcgtcgatctcgagcccggtaccatggacgccg------------------------------------------------------------------------
>D__biguttulata_CFCC_52585
ccgccatgctctgctgtcgcgcatgatgctaacggaccgttttcggctcgcaggataaggatggcgatggttagtgcaaccgcctcttctctct-----tttccaacgacgcacgcgtcacgcttgatccgctgtgacggcctgcgcgtgtatatcctccaagcgaccgatcatcacatctatcacgagtaccaagctaagacggcgtgtaggacaaatcaccaccaaggagctcggcacggtcatgcggtccctgggtcaaaacccctccgaatccgagctgcaggatatgatcaatgaggtcgacgccgacaacaatggcaccattgacttccctggtaagtctagatgctcgcctactgaatgctggtggggggcggggcggcttcgcagccgctggtgccccccctctgccgcagcctggtttccatttactgacgcgttccaaccagccgcaagcagctcgcctccaaggctgcccgcaagtccgcgccctccaccggaggtgtcaagaagcctcaccgctacaagcctggtaccgtcgctctgcgtgagatccgtcgctaccagaagagcaccgagctgctgatccgcaagctccccttccagcgtctggtatgttcgcaatcacaaataaactcgcgctcctcgtttccttgctgaccatcgccttcccttccaggttcgtgagatcgcccaggacttcaagtccgacctgcgcttccagtcttccgccatcggtgccctgcaggaatccgtcgagtcctacctcgtctccctctttgaggacaccaacctgtgcgccatccacgccaagcgtgtcaccatccagtcggtacgtc-ctcttttgatccatacgcgtcacgcgccttgggacactagctaacaaccacacagaaggccctttgtgaacttatacctactgttgcctcggcgcaggccggcctcttcgctgaggccccccggagacggggagcagcccgccggcggccaacctaactcttgtttttacactgtatctctgagcaaaaaacataaatgaatcaaaactttcaacaacggatctcttggttctggcatcgatgaagaacgcagcgaaatgcgataagtaatgtgaattgcagaattcagtgaatcatcgaatctttgaacgcacattgcgccctctggtattccggagggcatgcctgttcgagcgtcatttcaaccctcaagcctggcttggtgttggggcactgcttcgagagaagcaggccctgaaatctagtggcgagctcgctaggaccccgagcgtagtagttatatctcgttctggaaggccctggcggtgccctgccgttaaacccccaacttctgaaaaaggttagtaaacatcatgagtacacagcatacactcccttg-cgtccgtatgcacctcagaatcatcggcgcgcgg-tatctgcgcggcttcgtcacatctgtaaaggcattttcacccctcgctctggattttccattttcagtgcgggtgcggggtgcgcttatcaggcggcttatctcttacacccaaaaccctgttgcatccaccactccatgccgc-gctaccaccaataccatcattatcatcttca----agcacaacaatctgatgaaatgcgctggaacatatgctgaccatctttctacacagccgccgagcttggtaagcccatgctgctttcgcatcctctgcccctgagccttaggctaccccaccatcgcgaccacacccacggtcaggcctcaaaaacaccaccaacaccctgcgaagagcacccaaatgccctcagaagacgcgtcagactgctaacatgagctttttctcgcccataggttcaccttcagaccggccaatgcgtaagttgcttcctgtcaacaccaccggaccttatcgccacctgtagctgacacgtttcccagggtaaccaaatcggtgctgctttctggtgcgtcccagctcgagctccaagtcgatcgccgcgactctcgacacgcgacaacattagctcgcaacatcgttactgacatctgct-ttcaggcaaaccatctctggcgagcacggcctcgacagcaatggcgtgtatgcacctcctattccctgcccattgatctcgtcctctcctccggcttggcactgacaattgcacagttacaacggcacttccgagctccagctcgagcgcatgaacgtctacttcaacgaggtaagtcaaaagccacgtcgccaattccacttcgaccatctacggcatggtttcctgtcgccgccaaggtcttgctaacgcgttatcgcccaggcctccggcaacaagtatgtgcctcgcgccgtcctcgtcgatctcgagcccggtaccatggacgccg------------------------------------------------------------------------
>D__quercicola_CSUFTCC104_
------------------------------------------------------ataaggatggcgatggttagtgcaaccgtctcttctctct-----tttccaacgacgcacgcgtcacgcttgatccgctgcgacggcctgcgcgtgtatatcctccaagcgaccgatcatcacatccatcacgaatgccatgctaagacggcgtgtaggacaaatcaccaccaaggagctcggcacggtcatgcggtccctaggtcaaaacccctccgaatccgagctgcaggatatgatcaatgaggtcgacgccgacaacaatggcaccattgacttccctggtaagtccagatgctcgccttttgaatgctggtggggggcggggcggcttcgcagccgctggtgcctcccctctgccgcagcctggttgccatgtactgacgcgttccaaccagccgcaagcagcttgcctccaaggctgcccgcaagtccgctccctccaccggaggtgtcaagaagcctcaccgctacaagcctggtaccgtcgctctgcgtgagatccgtcgctaccagaagagcaccgagctactgatccgcaagctccccttccagcgtctggtatgtttgcaaccac--atcaactcgcgctcctcatttccttgctgaccttcgcctcctcttgcaggtccgtgagatcgcccaggacttcaagtccgacctgcgcttccagtcttccgccatcggtgccctgcaggagtccgtcgagtcctacctcgtctccctctttgaggacaccaacctgtgcgccatccacgccaagcgtgtcaccatccagtcggtacgtcacactt-tgatccacacgcgctacgcgtcttggggcactcgctaacaatcacaca-----ccctttgtgaacttatacctactgttgcctcggcgcaggccggcctcttcgctgaggccccccggagacggggagcagcccgccggcggccaacccaactcttgtttctacactggatctctgagtaaaaaacataaataaatcaaaactttcaacaacggatctcttggttctggcatcgatgaagaacgcagcgaaatgcgataagtaatgtgaattgcagaattcagtgaatcatcgaatctttgaacgcacattgcgccctctggtattccggagggcatgcctgttcgagcgtcatttcaaccctcaagcctagcttggtgttggggcactgcttcgagagaagcaggccctgaaatctagtggcgagctcgctaggaccccgagcgtagtagttatatctcgttctggaaggccctggcggtgccctgccgttaaacccccaacttctgaaa---gttagtaaacatcataagtacacagcataccttcccttg-cgtccgtatgcatctcagaatcatcggcgcggggccatctgcgcggcttcatcacatctgtaaaggcattttcacccctcgctctggattttccatgttcagtgcgggtgcggggtgcgcttatcaggcggcttatctcttacacccaaaaccctgttgcatccaccactccatgccgctgccac--ctaatattatcattattatcttta----agtataataatctgatgaaatgcgctggaatacatgctgaccatctttctacacagccgccgagcttggtaa??????????????????????????????????????????????????????????????????????????????????????????????????????????????????????????????????????????????????????????????????????????????????????????????????????????????????????????????????????????????????????????????????????????????????????????????????????????????????????????????????????????????????????????????????????????????????????????????????????????????????????????????????????????????????????????????????????????????????????????????????????????????????????????????????????????????????????????????????????????????????????????????????????????????????????????????????????????????????????????????????????????????????????????????????????????????????????????????????????????????????????????????????????????????????????????????????
>D__quercicola_CSUFTCC105
------------------------------------------------------ataaggatggcgatggttagtgcaaccgtctcttctctct-----tttccaacgacgcacgcgtcacgcttgatccgctgcgacggcctgcgcgtgtatatcctccaagcgaccgatcatcacatccatcacgaatgccatgctaagacggcgtgtaggacaaatcaccaccaaggagctcggcacggtcatgcggtccctaggtcaaaacccctccgaatccgagctgcaggatatgatcaatgaggtcgacgccgacaacaatggcaccattgacttccctggtaagtccagatgctcgccttttgaatgctggtggggggcggggcggcttcgcagccgctggtgcctcccctctgccgcagcctggttgccatgtactgacgcgttccaaccagccgcaagcagcttgcctccaaggctgcccgcaagtccgctccctccaccggaggtgtcaagaagcctcaccgctacaagcctggtaccgtcgctctgcgtgagatccgtcgctaccagaagagcaccgagctactgatccgcaagctccccttccagcgtctggtatgtttgcaaccac--atcaactcgcgctcctcatttccttgctgaccttcgcctcctcttgcaggtccgtgagatcgcccaggacttcaagtccgacctgcgcttccagtcttccgccatcggtgccctgcaggagtccgtcgagtcctacctcgtctccctctttgaggacaccaacctgtgcgccatccacgccaagcgtgtcaccatccagtcggtacgtcacactt-tgatccacacgcgctacgcgtcttggggcactcgctaacaatcacaca-----ccctttgtgaacttatacctactgttgcctcggcgcaggccggcctcttcgctgaggccccccggagacggggagcagcccgccggcggccaacccaactcttgtttctacactggatctctgagtaaaaaacataaataaatcaaaactttcaacaacggatctcttggttctggcatcgatgaagaacgcagcgaaatgcgataagtaatgtgaattgcagaattcagtgaatcatcgaatctttgaacgcacattgcgccctctggtattccggagggcatgcctgttcgagcgtcatttcaaccctcaagcctagcttggtgttggggcactgcttcgagagaagcaggccctgaaatctagtggcgagctcgctaggaccccgagcgtagtagttatatctcgttctggaaggccctggcggtgccctgccgttaaacccccaacttctgaaa---gttagtaaacatcataagtacacagcataccttcccttg-cgtccgtatgcatctcagaatcatcggcgcggggccatctgcgcggcttcatcacatctgtaaaggcattttcacccctcgctctggattttccatgttcagtgcgggtgcggggtgcgcttatcaggcggcttatctcttacacccaaaaccctgttgcatccaccactccatgccgctgccac--ctaatattatcattattatcttta----agtataataatctgatgaaatgcgctggaatacatgctgaccatctttctacacagccgccgagcttggtaa??????????????????????????????????????????????????????????????????????????????????????????????????????????????????????????????????????????????????????????????????????????????????????????????????????????????????????????????????????????????????????????????????????????????????????????????????????????????????????????????????????????????????????????????????????????????????????????????????????????????????????????????????????????????????????????????????????????????????????????????????????????????????????????????????????????????????????????????????????????????????????????????????????????????????????????????????????????????????????????????????????????????????????????????????????????????????????????????????????????????????????????????????????????????????????????????????
>D__oxe_CBS_133186_
tcgccgtcctctgctgttgcgcatgatgctaacggaccgttttcggctcgcaggataaggatggcgatggttagtgcgaccacctctttcttcgctct-ttcttaaccatgcacgcgtcacactcgatccgccgcgacggtctgcgcgtgcatacaccccgatcgatcgatcaccacatccatcacgagtagcttgctaagacggcgtgtaggacaaatcaccaccaaggagctcggcacggtcatgcggtccctgggtcaaaacccctccgagtccgagctgcaggatatgatcaacgaggtcgacgccgacaacaatggcaccattgacttccctggtaagtccagatgctggcccactgaatgttggaggggggagaagggggtgccccgctgccggtgcttcccctctggcgcagcctggttgccatttactgacgcgttccgaccagccgcaagcagctcgcctccaaggccgcccgcaagtccgcgccctccaccggaggtgtcaagaagcctcaccgctacaagcccggtaccgtcgccctgcgtgagatccgtcgctaccagaagagcaccgagctgctcatccgcaagctccccttccagcgtctggtatgtttgcacccccccagcacaacgcgcacccatcgcacctgctgaccctcgccttcccttccaggtccgtgagatcgcccaggacttcaagtccgacctgcgcttccagtcttccgccatcggtgccctgcaggagtccgtcgagtcttacctcgtctccctcttcgaggacaccaacctgtgcgccatccacgccaagcgtgtcaccatccagtcggtacgtaacacttctgaccctcacgtgcgacgcgtctt-gtacacccgctaacaaccacacagaaggccctttgtgaacttatacctattgttgcctcggcgtaggccggcctcttcactgaggccccccggagacggggagcagcccgccggcggccaagttaactcttgtttttacactgaaactctgag-aaaaaacataaatgaatcaaaactttcaacaacggatctcttggttctggcatcgatgaagaacgcagcgaaatgcgataagtaatgtgaattgcagaattcagtgaatcatcgaatctttgaacgcacattgcgccctctggtattccggagggcatgcctgttcgagcgtcatttcaaccctcaagcctggcttggtgatggggcactgcctgtaaaagggcaggccctgaaatctagtggcgagctcgccaggaccccgagcgtagtagttatatctcgctttggaaggccctggcggtgccctgccgttaaacccccaacttctgaaaaaggttagtaaacatcgc--atccacagcatacattccattgccctccatacacacctcagcctccttcgcgtgcgaacgtcagagcggctgcgtcatgtctgggagcgcattttcacccctcgctctggattttccattttcagtgcgagtgcggggtgcgcttatcgggcggcttatctctcgcatccaaaaccctgctgcatcattcacccctacccgccgccaccaccagcaccattactatcaatcccaataagacaatttaaccttatgaactgcgttggaaatcatgctgaccttctctctacacagccgccgagctcggtaagcccatgctgctttcgcatcctctgcccctgagcctcaggctaccccaccatcgcgaccacatccaaagtcaggcctcaaaaacatcaccaacaccctgggaaaagcacccagatgccctcggaagacgcgtcagattgctaacatgaactttttctcgcccacaggttcaccttcagaccggccaatgcgtaagttgcttcctgtcaacaccaccggaccttatcgcca-ctgtagctgacacgtttcccagggtaaccaaatcggtgctgctttctggtgcgttccagctccggctccgagtctatcactgcgacgctcgacgcgcgacaacacaagctcgcaacatcgttactgaccttggtt-tctaggcaaaccatctctggcgagcacggcctcgacagcaatggcgtgtatgcacctcctattccttgcccactgatcccgtcct---ctccggctcgacactgacaattgcacagttacaacggcacttccgagctccagctcgagcgcatgaacgtctacttcaacgaggtaagtcaacagccacgtcgtagattcaaatttgaccatctacggcatggtcttctgccgccgccaaggccttgctaacgcgttatcgcccaggcctccggcaacaagtatgtgccccgcgccgtcctcgtcgatctcgagcccggtaccatggacgccgtc----------------------------------------------------------------------
>D__oxe_CBS_133187
ccgccgtcctctgctgttgcgcatgatgctaacggaccgttttcggctcgcaggataaggatggcgatggttagtgcgaccacctctttcttcgctct-ttcttaaccatgcacgcgtcacactcgatccgccgcgacggtttgcgcgtgcatacactccgaacgatcgatcaccacatccatcacgagtagcttgctaagacggcgtgtaggacaaatcaccaccaaggagctcggcacggtcatgcggtccctgggtcaaaacccctccgagtccgagctgcaggatatgatcaacgaggtcgacgccgacaacaatggcaccattgacttccctggtaagtccagatgctggcccactgaatgttggaggatggag--gggggtgccccgctgccggtgcttcccctctggcacagcctggttgccatt--------------------ccgcaagcagctcgcctccaaggccgcccgcaagtccgcgccctccaccggaggtgtcaagaagcctcaccgctacaagcccggtaccgtcgctctgcgtgagatccgtcgctaccagaagagcactgagctgctcatccgcaagctccccttccagcgtctggtatgtttgcacccccccaggacatcgcgcaaccatcgcacctgctgaccctcgccttcccttccaggtccgtgagatcgcccaggacttcaagtccgacctgcgcttccagtcttccgccatcggtgccctgcaggagtccgtcgagtcttacctcgtctccctcttcgaggacaccaacctgtgcgccatccacgccaagcgtgtcaccatccagtcggtacgtaacacttctgaccctcacgcgcgacgcgtctt-gtacacccgctaacaaccacacagaaggccctttgtgaacttatacctattgttgcctcggcgcaggccggcctcttcactgaggccccccggagacggggagcagcccgccggcggccaagttaactcttgtttttacactgaaactctgagaaaaaaacataaatgaatcaaaactttcaacaacggatctcttggttctggcatcgatgaagaacgcagcgaaatgcgataagtaatgtgaattgcagaattcagtgaatcatcgaatctttgaacgcacattgcgccctctggtattccggagggcatgcctgttcgagcgtcatttcaaccctcaagcctggcttggtgatggggcactgcctgtaaaagggcaggccctgaaatctagtggcgagctcgccaggaccccgagcgtagtagttatatctcgctttggaaggccctggtggtgccctgccgttaaacccccaacttctgaaaaaggttagtaaacatcgc--atccacagcatacattccattgccctccatacacacctcagcctccttcgcgtgcgaacgtcagagcggctgcgtcatgtctgggagcgcattttcacccctcgctctggattttccattttcagtgcgagtgcggggtgcgcttatcgggcggcttatctctcgcatccaaaaccctgctgcatcattcacccctacccgccgccaccaccagcaccattactatcaatcccaataagacaatttaaccttatgaactgcgttggaaatcatgctgaccttctctctacacagccgccgagctcggtaagcccatgctgctttcgcatcctctgcccctgagcctcaggctaccccaccatcgcgaccacacccatagtcaggcctc-aaaacatcaccaacaccctgggaacagcacccagattccctcggaagacgcgtcagattgctaacatgaactttttctcgcccacaggttcaccttcagaccggccaatgcgtaagttgcttcctgtcaacaccaccggaccttatcgccacctgtagctgacacgtttcctagggtaaccaaatcggtgctgctttctggtgcgttccagctccagctccgagtctatcactgcgacgctcgacgcgcgacaacatgagctcgcaatatcgttactgaccttggtt-cctaggcaaaccatctctggcgagcacggcctcgacagcaatggcgtgtatgcacctcctattccttgcccactgatcccgtcct---ctccggctcgacactgacaattgcacagttacaacggcacttccgagctccagctcgagcgcatgaacgtctacttcaacgaggtaagtcaacagccacgtcgtagattcaaatttgaccatctacggcatggtcttctgccgccgccaaggccttgctaacgcgttatcgcccaggcctccggcaacaagtatgtgccccgcgccgtcctcgtcgatctcgagcccggtaccatggacgccgtc----------------------------------------------------------------------
>Diaporthe_sp_CFCC_54817
--gccctgctatgctgtcgcgcatgatgctaacggaccgttttcggctcgcaggataaggatggcgatggttagtacagccaccactttcctctctctttttccaactacgcacgcgtcactcttgatccgctacgacggtctgcgcgtgcatacactccaagcggccgatcatcacatccatcacgagtaccatgctaagacggcgtgtaggacaaatcaccaccaaggagctcggcacggtcatgcggtccctgggtcaaaacccctccgagtccgagctgcaggatatgatcaatgaggtcgacgccgacaacaatggcaccattgacttccctggtaagtctagatgctcgcatactgaatgttggtggggtgtgggggggcctcgcagccgccggtgcctcgcctctgccgcagcctggttgctatttactgacgcgttccaaccagccgcaagcagctcgcctccaaggctgcccgcaagtccgcgccctccaccggaggtgtcaagaagcctcaccgctacaagcctggtaccgtcgctctgcgtgagatccgtcgctaccagaagagcactgagctgctgatccgcaagctccccttccagcgtctggtatgtttgcgaccgcccaagaactcgtgctccccattctcctgctgaccgtcgccacctcttccaggtccgtgagatcgcccaggacttcaagtccgacctgcgcttccagtcctccgccatcggtgccctgcaggagtccgtcgagtcttacctcgtctccctctttgaggacaccaacctgtgcgccatccacgccaagcgtgtcaccatccagtcggtacgttactctcttgatctacacgcgccacacgccttgggacactcgctaacaaccacacagaaggccctttgtgaacttatacctactgttgcctcggcgcaggccggcctcttagctgaggccccccggagacggggagcagcccgccggcggccaaccaaactcttgtttctacagtgaatctctgagtaaaaaacataaatgaatcaaaactttcaacaacggatctcttggttctggcatcgatgaagaacgcagcgaaatgcgataagtaatgtgaattgcagaattcagtgaatcatcgaatctttgaacgcacattgcgccctctggtattccggagggcatgcctgttcgagcgtcatttcaaccctcaagcctggcttggtgttggggcactgctccgagaggagcaggccctgaaatctagtggcgagctcgctaggaccccgagcgtagtagttatatctcgttctggaaggccctggcggtgccctgccgttaaacccccaacttctgaaaaaggttagtaaacattacgagtccgctgcatacactctcttgccctccatatgcatctcagaatcattggcgcgtggccatccgcgcggcctcgtcacatctgtcaaggcattttcacccctcgctctggattttccattttcagtgcgggtgcggggtgtgcttatcaggcggcttatctcttacatctataaccctgctgcatcaaccactccatcccgctgccaccaccaacaccatcactatcgtctttcagctaaaaaaaaaacctgacgaaatgcgccggaatatatgctgaccatttttgaaaacagccgccgagcttggcaa---------------------------------------------------------------------------------------------------------------------------------------------------------------------------------------------------------------------------------------------------------------------------tgctgctttctggtgcgtcccagctccagctctaagcctaccatcgcgactctcgacgcgcgaca--actagctcgcatcatcgttactgacctctgctctttaggcaaaccatctctggcgagcacggcctcgacagcaatggcgtgtatgcacctcctattccctgcccattgatctcgccctctcctccggctcggcactgacaattgcacagttacaacggcacttctgagctccagctcgagcgcatgaatgtctacttcaacgaggtaagtcaacagccacgtcgccaattcaaatctgatcatctacggcatggttccatgccgccgccaaggtcttgctaacacgttatcgcccaggcctccggcaacaagtatgtgcctcgcgccgtcctcgtcgatctcgagcccggtaccatggacgccgt-----------------------------------------------------------------------
>Diaporthe_sp_CFCC_55916
--gccctgctatgctgtcgcgcatgatgctaacggaccgttttcggctcgcaggataaggatggcgatggttagtacagccaccactttcctctctctttttccaactacgcacgcgtcactcttgatccgctacgacggtctgcgcgtgcatacactccaagcggccgatcatcacatccatcacgagtaccatgctaagacggcgtgtaggacaaatcaccaccaaggagctcggcacggtcatgcggtccctgggtcaaaacccctccgagtccgagctgcaggatatgatcaatgaggtcgacgccgacaacaatggcaccattgacttccctggtaagtctagatgctcgcatactgaatgttggtggggtgtgggggggcctcgcagccgccggtgcctcgcctctgccgcagcctggttgctatttactgacgcgttccaaccagccgcaagcagctcgcctccaaggctgcccgcaagtccgcgccctccaccggaggtgtcaagaagcctcaccgctacaagcctggtaccgtcgctctgcgtgagatccgtcgctaccagaagagcactgagctgctgatccgcaagctccccttccagcgtctggtatgtttgcgaccgcccaagaactcgtgctccccattctcctgctgaccgtcgccacctcttccaggtccgtgagatcgcccaggacttcaagtccgacctgcgcttccagtcctccgccatcggtgccctgcaggagtccgtcgagtcttacctcgtctccctctttgaggacaccaacctgtgcgccatccacgccaagcgtgtcaccatccagtcggtacgttactctcttgatctacacgcgccacacgccttgggacactcgctaacaaccacacagaaggccctttgtgaacttatacctactgttgcctcggcgcaggccggcctcttagctgaggccccccggagacggggagcagcccgccggcggccaaccaaactcttgtttctacagtgaatctctgagtaaaaaacataaatgaatcaaaactttcaacaacggatctcttggttctggcatcgatgaagaacgcagcgaaatgcgataagtaatgtgaattgcagaattcagtgaatcatcgaatctttgaacgcacattgcgccctctggtattccggagggcatgcctgttcgagcgtcatttcaaccctcaagcctggcttggtgttggggcactgctccgagaggagcaggccctgaaatctagtggcgagctcgctaggaccccgagcgtagtagttatatctcgttctggaaggccctggcggtgccctgccgttaaacccccaacttctgaaaaaggttagtaaacattacgagtccgctgcatacactctcttgccctccatatgcatctcagaatcattggcgcgtggccatccgcgcggcctcgtcacatctgtcaaggcattttcacccctcgctctggattttccattttcagtgcgggtgcggggtgtgcttatcaggcggcttatctcttacatctataaccctgctgcatcaaccactccatcccgctgccaccaccaacaccatcactatcgtctttcagctaaaaaaaaaacctgacgaaatgcgccggaatatatgctgaccatttttgaaaacagccgccgagcttggcaa---------------------------------------------------------------------------------------------------------------------------------------------------------------------------------------------------------------------------------------------------------------------------tgctgctttctggtgcgtcccagctccagctctaagcctaccatcgcgactctcgacgcgcgaca--actagctcgcatcatcgttactgacctctgctctttaggcaaaccatctctggcgagcacggcctcgacagcaatggcgtgtatgcacctcctattccctgcccattgatctcgccctctcctccggctcggcactgacaattgcacagttacaacggcacttctgagctccagctcgagcgcatgaatgtctacttcaacgaggtaagtcaacagccacgtcgccaattcaaatctgatcatctacggcatggttccatgccgccgccaaggtcttgctaacacgttatcgcccaggcctccggcaacaagtatgtgcctcgcgccgtcctcgtcgatctcgagcccggtaccatggacgccgt-----------------------------------------------------------------------
>Diaporthe_sp_CFCC_54295
--gccctgctatgctgtcgcgcatgatgctaacggaccgttttcggctcgcaggataaggatggcgatggttagtacagccaccactttcctctctctttttccaactacgcacgcgtcactcttgatccgctacgacggtctgcgcgtgcatacactccaagcggccgatcatcacatccatcacgagtaccatgctaagacggcgtgtaggacaaatcaccaccaaggagctcggcacggtcatgcggtccctgggtcaaaacccctccgagtccgagctgcaggatatgatcaatgaggtcgacgccgacaacaatggcaccattgacttccctggtaagtctagatgctcgcatactgaatgttggtggggtgtgggggggcctcgcagccgccggtgcctcgcctctgccgcagcctggttgctatttactgacgcgttccaaccagccgcaagcagctcgcctccaaggctgcccgcaagtccgcgccctccaccggaggtgtcaagaagcctcaccgctacaagcctggtaccgtcgctctgcgtgagatccgtcgctaccagaagagcactgagctgctgatccgcaagctccccttccagcgtctggtatgtttgcgaccgcccaagaactcgtgctccccattctcctgctgaccgtcgccacctcttccaggtccgtgagatcgcccaggacttcaagtccgacctgcgcttccagtcctccgccatcggtgccctgcaggagtccgtcgagtcttacctcgtctccctctttgaggacaccaacctgtgcgccatccacgccaagcgtgtcaccatccagtcggtacgttactctcttgatctacacgcgccacacgccttgggacactcgctaacaaccacacagaaggccctttgtgaacttatacctactgttgcctcggcgcaggccggcctcttagctgaggccccccggagacggggagcagcccgccggcggccaaccaaactcttgtttctacagtgaatctctgagtaaaaaacataaatgaatcaaaactttcaacaacggatctcttggttctggcatcgatgaagaacgcagcgaaatgcgataagtaatgtgaattgcagaattcagtgaatcatcgaatctttgaacgcacattgcgccctctggtattccggagggcatgcctgttcgagcgtcatttcaaccctcaagcctggcttggtgttggggcactgctccgagaggagcaggccctgaaatctagtggcgagctcgctaggaccccgagcgtagtagttatatctcgttctggaaggccctggcggtgccctgccgttaaacccccaacttctgaaaaaggttagtaaacattacgagtccgctgcatacactctcttgccctccatatgcatctcagaatcattggcgcgtggccatccgcgcggcctcgtcacatctgtcaaggcattttcacccctcgctctggattttccattttcagtgcgggtgcggggtgtgcttatcaggcggcttatctcttacatctataaccctgctgcatcaaccactccatcccgctgccaccaccaacaccatcactatcgtctttcagctaaaaaaaaaacctgacgaaatgcgccggaatatatgctgaccatttttgaaaacagccgccgagcttggcaa---------------------------------------------------------------------------------------------------------------------------------------------------------------------------------------------------------------------------------------------------------------------------tgctgctttctggtgcgtcccagctccagctctaagcctaccatcgcgactctcgacgcgcgaca--actagctcgcatcatcgttactgacctctgctctttaggcaaaccatctctggcgagcacggcctcgacagcaatggcgtgtatgcacctcctattccctgcccattgatcctgccctctcctctggctcggcactgacaattgcacagttacaacggcacttctgagctccagctcgagcgcatgaacgtctacttcaacgaggtaagtcaacagccacgttgccaattcaactctgaccatctacggcatggttccatgccgccgccaaggtcctgctaacacgttatcgcccaggcctccggcaacaagtatgtgcctcgcgccgtcctcgtcgatctcgagcccggtaccatggacgccgt-----------------------------------------------------------------------
>D__discoidispora_ZJUD89_
????????????????????????????????????????????????????????????????????????????????????????????????????????????????????????????????????????????????????????????????????????????????????????????????????????????????????????????????????????????????????????????????????????????????????????????????????????????????????????????????????????????????????????????????????????????????????????????????????????????????????????????????????????????????????????????????????tcgtaagcagctcgcctccaaggctgcccgcaagtccgcgccctccaccggaggtgtcaagaagcctcaccgctacaagcctggcaccgtcgctctgcgtgagatccgtcgctaccagaagagcaccgagctgctgatccgcaagctccccttccagcgtctggtatgtctgcaatcgccaaagaacccgtgcttccgactctcctgctgaccgtcgccttctcttacaggttcgtgagatcgcccaggacttcaagtccgacctgcgcttccagtcttccgccatcggtgcccttcaggagtccgtcgagtcctacctcgtctccctctttgaggacaccaacctgtgcgccatccacgccaagcgtgtcaccatccagtcggtacgttacactcctgacccacacgcgtcacgcgtcttgcgaccctcgctaacaaccacacagaaggccctttgtgaacttatacctactgttgcctcggcgcaggccggcctcttagctgaggccccccggagacggggagcagcccgccggcggccaagttaactcttgtttctaccatgaatctctgagtaaaaaacataaatgaatcaaaactttcaacaacggatctcttggttctggcatcgatgaagaacgcagcgaaatgcgataagtaatgtgaattgcagaattcagtgaatcatcgaatctttgaacgcacattgcgccctctggtattccggagggcatgcctgttcgagcgtcatttcaaccctcaagcctggcttggtgttggggcactgcttcgagagaagcaggccctgaaatctagtggcgagctcgctaggaccccgagcgtagtagttatatctcgttctggaaggccctggcggtgccctgccgttaaacccccaacttctgaaaaaggttagtaaacatcatgagctcgcagcatacaatctcttgccctccatatgca-ctcagaatcatcggcgcgctacattctgcgcggcttcgtaacatccgtaaaggcattttcacccctcgctctggattttccattttcagtgcgggtgcggggtgcgcttatcaggcggcttatctcttacatccaaaaccctcttgcatcaaccactccatcccgttgctactaccaacaccatcacaatcatcttcataagagagaaagaacccgatgaattgtgctggaacctaagctgacctttcttctacacagccgccgagcttggtaa-------------------------------------------------------------------------------------------------------------------------------------------------------------------------------------------------------------------------------------------------------------------------------------------------------------------------------------------------agctcgcaacatcgttactgacctagactctttaggcaaaccatctctggcgagcacggtctcgacagcaatggcgtgtatgcaactcctattccctgcccactgatatcgtcctctcctccggcctggcactgacaattgcacagttacaacggcacttccgagctccagctcgagcgcatgaacgtctacttcaacgaggtaagtcaatagccacgtcgtcaatacaactttgtccatctacagcatggtctcctgccgccgccgaggtcttgctaacgcgttaccgcccaggcctccggcaacaagtatgtgcctcgcgccgtcctcgtcgatctcgagcccggtaccatggacgccgtc----------------------------------------------------------------------
>D__cinnamomi_CFCC_52569_
????????????????????????????????????????????????????????????????????????????????????????????????????????????????????????????????????????????????????????????????????????????????????????????????????????????????????????????????????????????????????????????????????????????????????????????????????????????????????????????????????????????????????????????????????????????????????????????????????????????????????????????????????????????????????????????????????ccgcaagcagctcgcctccaaggctgcccgcaagtccgcgccctccaccggaggtgtcaagaagcctcaccgctacaagcctggtaccgtcgctctgcgtgagatccgtcgctaccagaagagcaccgagctgctgatccgcaagctccccttccagcgtctggtatgtctgcaaccgccaaagaacccgtgctccccactctcctgctgaccgtcgccttctctcccaggttcgtgagatcgcccaggacttcaagtccgacctgcgcttccagtcttccgccatcggtgccctgcaggagtccgtcgagtcctacctcgtctccctctttgaggacaccaacctgtgcgccatccacgccaagcgtgtcaccatccagtcggtacgttgcactcctgatccacacgcgtcacgcgtcttgtgacacctgctaacaaccacacagaaggccctttgtgaacttatacctactgttgcctcggcgcaggccggcctcttagctgaggccccccggagacggggagcagcccgccggcggccaagttaactcttgtttctaccctgaatctctgagtaaaaaacataaatgaatcaaaactttcaacaacggatctcttggttctggcatcgatgaagaacgcagcgaaatgcgataagtaatgtgaattgcagaattcagtgaatcatcgaatctttgaacgcacattgcgccctctggtattccggagggcatgcctgttcgagcgtcatttcaaccctcaagcctggcttggtgctggggcactgcttcgagagaagcaggccctgaaatctagtggcgagctcgctaggaccccgagcgtagtaattatatctcgttctggaaggccctggcggtgccctgccgttaaacccccaacttctgaaaaaggttagtaaacatcatgagctcgcagcatacactctcttgccccccatatgcatctcgaagtcattggcgcgcgaccatctgcgcggcttcgtcacatccgtaaaggcattttcacccctcgctctggattttccattttcagtgcgggtgcggggtgcgcttatcaggcggcttatctcttacatccaaaaccctgttgcatcacccactccatcccgctgctagtaccaacaccatcactatcatctttgagctggaaacagaacctgatgaattgcgctggaatctatgctgaccattttcctacacagccgccgagcttggtaagcccatgctgctttcgcatcctctgcccctgagcctaaggctaccccaccatcgcgaccacacccacggtcaagcctcaaaaacaccatcgacaccctgggaagagcacccagatgccctcggaagacgcgtcagattgctaacatgaactttttctcgaccacaggttcaccttcagaccggccaatgcgtaagttgcttcctgtcaacaccaccggaccttatcgccacctgtagctgacacgtttcccagggtaaccaaatcggtgctgctttctggtgcgtcccagctccagctccaagcctaccaccgcgactctcgacgcgcgataagactagctcgcaacatcgttactgacctcggatctttaggcaaaccatctctggcgagcacggcctcgacagcaatggcgtgtatgtacctcctattccctgcccactgatctcgtcctcccccccggcttggcactgacaactgcacagttacaacggcacttctgagctccagctcgagcgcatgaacgtctacttcaacgaggtaagtcaacagccacgtcgtcaatacaattttgtccatctactgcatggtctcctgccgccgccaaggtcttgctaacgcattatcgcccaggcctccggcaacaagtatgtgcctcgcgccgtcctcgtcgatctcgagcccggtaccatggacgccg------------------------------------------------------------------------
>D__cinnamomi_CFCC_52570
????????????????????????????????????????????????????????????????????????????????????????????????????????????????????????????????????????????????????????????????????????????????????????????????????????????????????????????????????????????????????????????????????????????????????????????????????????????????????????????????????????????????????????????????????????????????????????????????????????????????????????????????????????????????????????????????????ccgcaagcagctcgcctccaaggctgcccgcaagtccgcgccctccaccggaggtgtcaagaagcctcaccgctacaagcctggtaccgtcgctctgcgtgagatccgtcgctaccagaagagcaccgagctgctgatccgcaagctccccttccagcgtctggtatgtctgcaaccgccaaagaacccgtgctccccactctcctgctgaccgtcgccttctctcccaggttcgtgagatcgcccaggacttcaagtccgacctgcgcttccagtcttccgccatcggtgccctgcaggagtccgtcgagtcctacctcgtctccctctttgaggacaccaacctgtgcgccatccacgccaagcgtgtcaccatccagtcggtacgttgcactcctgatccacacgcgtcacgcgtcttgtgacacctgctaacaaccacacagaaggccctttgtgaacttatacctactgttgcctcggcgcaggccggcctcttagctgaggccccccggagacggggagcagcccgccggcggccaagttaactcttgtttctaccctgaatctctgagtaaaaaacataaatgaatcaaaactttcaacaacggatctcttggttctggcatcgatgaagaacgcagcgaaatgcgataagtaatgtgaattgcagaattcagtgaatcatcgaatctttgaacgcacattgcgccctctggtattccggagggcatgcctgttcgagcgtcatttcaaccctcaagcctggcttggtgctggggcactgcttcgagagaagcaggccctgaaatctagtggcgagctcgctaggaccccgagcgtagtaattatatctcgttctggaaggccctggcggtgccctgccgttaaacccccaacttctgaaaaaggttagtaaacatcatgagctcgcagcatacactctcttgccccccatatgcatctcgaagtcattggcgcgcgaccatctgcgcggcttcgtcacatccgtaaaggcattttcacccctcgctctggattttccattttcagtgcgggtgcggggtgcgcttatcaggcggcttatctcttacatccaaaaccctgttgcatcacccactccatcccgctgctagtaccaacaccatcactatcatctttgagctggaaacagaacctgatgaattgcgctggaatctatgctgaccattttcctacacagccgccgagcttggtaagcccatgctgctttcgcatcctctgcccctgagcctaaggctaccccaccatcgcgaccacacccacggtcaagcctcaaaaacaccatcgacaccctgggaagagcacccagatgccctcggaagacgcgtcagattgctaacatgaactttttctcgaccacaggttcaccttcagaccggccaatgcgtaagttgcttcctgtcaacaccaccggaccttatcgccacctgtagctgacacgtttcccagggtaaccaaatcggtgctgctttctggtgcgtcccagctccagctccaagcctaccaccgcgactctcgacgcgcgataagactagctcgcaacatcgttactgacctcggatctttaggcaaaccatctctggcgagcacggcctcgacagcaatggcgtgtatgtacctcctattccctgcccactgatctcgtcctcccccccggcttggcactgacaactgcacagttacaacggcacttctgagctccagctcgagcgcatgaacgtctacttcaacgaggtaagtcaacagccacgtcgtcaatacaattttgtccatctactgcatggtctcctgccgccgccaaggtcttgctaacgcattatcgcccaggcctccggcaacaagtatgtgcctcgcgccgtcctcgtcgatctcgagcccggtaccatggacgccg------------------------------------------------------------------------
>D__citriasiana_ZJUD81
????????????????????????????????????????????????????????????????????????????????????????????????????????????????????????????????????????????????????????????????????????????????????????????????????????????????????????????????????????????????????????????????????????????????????????????????????????????????????????????????????????????????????????????????????????????????????????????????????????????????????????????????????????????????????????????????????ccgcaagcagctcgcctccaaggctgcccgcaagtccgcgccctccaccggaggtgtcaagaagcctcaccgctacaagcctggtaccgtcgctctgcgtgagatccgtcgctaccagaagagcaccgagctgctgatccgcaagctccccttccagcgtctggtatgtctgcaaccgccaaagaactcgtgtcccccattctcctgctgacagtcgccgctttttccaggttcgtgagatcgcccaggacttcaagtccgacctgcgcttccagtcttccgccatcggtgccctgcaggagtccgtcgagtcctacctcgtctccctcttcgaggacaccaacctgtgcgccatccacgccaagcgtgtcaccatccagtcggtacgttacactcctgatccacacgcgccacgcgtcttgtgacacccgctaacaaccacatagaaggccctttgtgaactcatacctactgttgcctcggcgcaggccggcctctctgctgaggccccccggggacggggagcagcccgccggcggccaagccaactcttgtttctacagtgaatctctgagcaaaaaacataaatgaatcaaaactttcaacaacggatctcttggttctggcatcgatgaagaacgcagcgaaatgcgataagtaatgtgaattgcagaattcagtgaatcatcgaatctttgaacgcacattgcgccctctggtattccggagggcatgcctgttcgagcgtcatttcaaccctcaagcctggcttggtgctggggcactgctccgagaggagcaggccctgaaatctagtggcgagcccgccaggaccccgagcgcagtagttacatctcgttctggaaggccctggcggtgccctgccgttaaacccccaacttctgaaaaaggttagtaaacatcatgagttcgcagcatacacttccttgccctccatatgcatctcagaatcattggcgcgcggccatctgcgcggcttcgtcacatccgtcaaggcattttcacccctcgctctggattttccattttcagtgcgggtgcggggtgcgcttatcaggcggcttatctcttacatccacaaccctgttgcatcaaccactccatcccgctgccacctccagcaccatcactatcatctttgagctaaaagaacaacctgatgaattgcgctggaatctatgctgaccatttttctacacagccgccgagcttggtaa-------------------------------------------------------------------------------------------------------------------------------------------------------------------------------------------------------------------------------------------------------------------------------------------------------------------------------------------------agctcgcaacatcgttactgacctcggttctttaggcaaaccatctctggcgagcacggtctcgacagcaatggcgtgtatgcacctcctattccctgcccactgatctcgtcgtctcctccggcctcgcactgacaattgcacagttacaacggcacttccgagctccagctcgagcgcatgaacgtctacttcaacgaggtaagtcaacagccacgtcgtcaatacgattttgtccatctacggcacggcctcctgccgccgctaaggtcttgctaacgcgttatcgcccaggcctccggcaacaagtatgtgcctcgcgccgtcctcgtcgatctcgagcccggtaccatggacgccgtc----------------------------------------------------------------------
>Diaporthe_sp_CFCC_54311_
????????????????????????????????????????????????????????????????????????????????????????????????????????????????????????????????????????????????????????????????????????????????????????????????????????????????????????????????????????????????????????????????????????????????????????????????????????????????????????????????????????????????????????????????????????????????????????????????????????????????????????????????????????????????????????????????????ccgcaagcagcttgcctccaaggctgcccgcaagtccgcgccctccaccggaggtgtcaagaagcctcaccgctacaagcctggtaccgtcgctctgcgtgagatccgtcgttaccagaagagcaccgagctgctgatccgcaagctccccttccagcgtctggtatgtttgcgaccgccaaagaactcgtgctccccatcctcctgctgaccatcgctgcctcttccaggttcgtgagatcgcccaggacttcaagtccgacctgcgcttccagtcttccgccatcggtgccttgcaggagtccgtcgagtcttacctcgtctccctctttgaggacaccaacctctgcgccatccacgccaagcgtgtcaccatccagtcggtacgttacactactcatttacacgcgccacgcgtcttgggacactcgctaacaaccacacagaaggccctttgtgaacttatacctactgttgcctcggcgcaggccggccttttgacaaaggccccccggagacggggagcagcccgccggcggccaaccaaactcttgtttctacagtgaatctctgagtaaaaaacataaatgaatcaaaactttcaacaacggatctcttggttctggcatcgatgaagaacgcagcgaaatgcgataagtaatgtgaattgcagaattcagtgaatcatcgaatctttgaacgcacattgcgccctctggtattccggagggcatgcctgttcgagcgtcatttcaaccctcaagcctggcttggtgttggggcactgcttcgagagaagcaggccctgaaatctagtggcgagctcgctaggaccccgagcgtagtagttatatctcgttctggaaggccctggcggtgccctgccgttaaacccccaacttctgaaaaaggttagtaaacatcatgagttcgctgcatacactcccttgccctccatgtgcatctcagaatcattggcgcgtggccatccgcgaggcttcgtcacatccgtcaaggcattttcacccctcgctctggattttccattttcagtgcgggtgcggggtgtgcttatcaggcggcttatctcttacatctacaaccctgttgcattaaccactccatcccgctgcctccaccaacaccatcactgtcatctttcagct-ggaaaaaaacctgatgaaatgcgccggaattcatgctgaccatttttaaaaacagccgccgagcttggcaa??????????????????????????????????????????????????????????????????????????????????????????????????????????????????????????????????????????????????????????????????????????????????????????????????????????????????????????????????????????????????????????????????????????????????????????????????????????????????????????????????????????????????????????????????????????????????????????????????????????????????????????????????????????????????????????????????????????????????????????????????????????????????????????????????????????????????????????????????????????????????????????????????????????????????????????????????????????????????????????????????????????????????????????????????????????????????????????????????????????????????????????????????????????????????????????????????
>Diaporthe_sp_CFCC_55917
????????????????????????????????????????????????????????????????????????????????????????????????????????????????????????????????????????????????????????????????????????????????????????????????????????????????????????????????????????????????????????????????????????????????????????????????????????????????????????????????????????????????????????????????????????????????????????????????????????????????????????????????????????????????????????????????????ccgcaagcagcttgcctccaaggctgcccgcaagtccgcgccctccaccggaggtgtcaagaagcctcaccgctacaagcctggtaccgtcgctctgcgtgagatccgtcgttaccagaagagcaccgagctgctgatccgcaagctccccttccagcgtctggtatgtttgcgaccgccaaagaactcgtgctccccatcctcctgctgaccatcgctgcctcttccaggttcgtgagatcgcccaggacttcaagtccgacctgcgcttccagtcttccgccatcggtgccttgcaggagtccgtcgagtcttacctcgtctccctctttgaggacaccaacctctgcgccatccacgccaagcgtgtcaccatccagtcggtacgttacactactcatttacacgcgccacgcgtcttgggacactcgctaacaaccacacagaaggccctttgtgaacttatacctactgttgcctcggcgcaggccggccttttgacaaaggccccccggagacggggagcagcccgccggcggccaaccaaactcttgtttctacagtgaatctctgagtaaaaaacataaatgaatcaaaactttcaacaacggatctcttggttctggcatcgatgaagaacgcagcgaaatgcgataagtaatgtgaattgcagaattcagtgaatcatcgaatctttgaacgcacattgcgccctctggtattccggagggcatgcctgttcgagcgtcatttcaaccctcaagcctggcttggtgttggggcactgcttcgagagaagcaggccctgaaatctagtggcgagctcgctaggaccccgagcgtagtagttatatctcgttctggaaggccctggcggtgccctgccgttaaacccccaacttctgaaaaaggttagtaaacatcatgagttcgctgcatacactcccttgccctccatgtgcatctcagaatcattggcgcgtggccatccgcgaggcttcgtcacatccgtcaaggcattttcacccctcgctctggattttccattttcagtgcgggtgcggggtgtgcttatcaggcggcttatctcttacatctacaaccctgttgcattaaccactccatcccgctgcctccaccaacaccatcactgtcatctttcagct-ggaaaaaaacctgatgaaatgcgccggaattcatgctgaccatttttaaaaacagccgccgagcttggcaa??????????????????????????????????????????????????????????????????????????????????????????????????????????????????????????????????????????????????????????????????????????????????????????????????????????????????????????????????????????????????????????????????????????????????????????????????????????????????????????????????????????????????????????????????????????????????????????????????????????????????????????????????????????????????????????????????????????????????????????????????????????????????????????????????????????????????????????????????????????????????????????????????????????????????????????????????????????????????????????????????????????????????????????????????????????????????????????????????????????????????????????????????????????????????????????????????
>D__fci_septicae_NCYUCC_19_0108_
??????????????????????????????????????????????????????????????????????????????????????????????????????????????????????????????????????????????????????????????????????????????????????????????????????????????????????????????????????????????????????????????????????????????????????????????????????????????????????????????????????????????????????????????????????????????????????????????????????????????????????????????????????????????????????????????????????????????????????????????????????????????????????????????????????????????????????????????????????????????????????????????????????????????????????????????????????????????????????????????????????????????????????????????????????????????????????????????????????????????????????????????????????????????????????????????????????????????????????????????????????????????????????????????????????????????????????????????????????????????????????????????????????ccctttgtgaacttatacctactgttgcctcggcgcaggccggcctcccagctgaggccccccggagacggggagcagcccgccggcggccaactaaactcttgtttctacagtggatctctgagtaaaaaacataaatgaatcaaaactttcaacaacggatctcttggttctggcatcgatgaagaacgcagcgaaatgcgataagtaatgtgaattgcagaattcagtgaatcatcgaatctttgaacgcacattgcgccctctggtattccggagggcatgcctgttcgagcgtcatttcaaccctcaagcctggcttggtgttggggcactgcctgtaaaagggcaggccctgaaatctagtggcgagctcgctaggaccccgagcgtagtagttatatctcgttctggaaggccctggcggcgccctgccgttaaaccccc-----------aaggttagtaaacatcatgagttcgcagcatacacttccttgccctccacatgcatcgcagaatcattggcgcgcggccatctgcgcggcttcgtcacatccgtcaaggcattttcacccctcgctctggattttccattttcagtgcgggtgcggggtacgcttatcaggccgcttatctcttgcatccacaaccctgttgcatcacccactccatcccgccgccaccaccaacaccatcactaccatctttgaactaaaagaacaacctgatgaattgcgctggaatctatgctgaccatttttctacacagccgccgagcttggtaa-----------------------------------------------------------------------------------------------------------------------------------------------------------------------------------------------------------------------------------------------------tttcccagggtaaccaaatcggtgctgctttctggtgcgtcccagctccagctcagagtcgaccacctcgactctcgacgcgcgacaacactagctcgcatcaacgttactgacctcggctctttaggcaaaccatctctggcgagcacggtctcgacagcaatggcgtgtatgcacctcctattccctgcccactgatctcgtcctctcccccggcctggcactgacgattgtacagttacaacggcacttccgagctccagctcgagcgcatgaacgtctacttcaacgaggtaagtcaacagccacgtcatcaatacaattttgtccatctacggcatggtctcctgcagccgccaaggtcttgctaacgcgttatcgctcaggcctccggcaacaagtatgtgcctcgcgccgtcctcgtcgatctcgagcccggtaccatggacgccgtc----------------------------------------------------------------------
>D__fci_septicae_MFLU_20_20178
??????????????????????????????????????????????????????????????????????????????????????????????????????????????????????????????????????????????????????????????????????????????????????????????????????????????????????????????????????????????????????????????????????????????????????????????????????????????????????????????????????????????????????????????????????????????????????????????????????????????????????????????????????????????????????????????????????????????????????????????????????????????????????????????????????????????????????????????????????????????????????????????????????????????????????????????????????????????????????????????????????????????????????????????????????????????????????????????????????????????????????????????????????????????????????????????????????????????????????????????????????????????????????????????????????????????????????????????????????????????????????????????????????ccctttgtgaacttatacctactgttgcctcggcgcaggccggcctcccagctgaggccccccggagacggggagcagcccgccggcggccaactaaactcttgtttctacagtggatctctgagtaaaaaacataaatgaatcaaaactttcaacaacggatctcttggttctggcatcgatgaagaacgcagcgaaatgcgataagtaatgtgaattgcagaattcagtgaatcatcgaatctttgaacgcacattgcgccctctggtattccggagggcatgcctgttcgagcgtcatttcaaccctcaagcctggcttggtgttggggcactgcctgtaaaagggcaggccctgaaatctagtggcgagctcgctaggaccccgagcgtagtagttatatctcgttctggaaggccctggcggcgccctgccgttaaaccccc-----------aaggttagtaaacatcatgagttcgcagcatacacttccttgccctccacatgcatcgcagaatcattggcgcgcggccatctgcgcggcttcgtcacatccgtcaaggcattttcacccctcgctctggattttccattttcagtgcgggtgcggggtacgcttatcaggccgcttatctcttgcatccacaaccctgttgcatcacccactccatcccgccgccaccaccaacaccatcactaccatctttgaactaaaagaacaacctgatgaattgcgctggaatctatgctgaccatttttctacacagccgccgagcttggtaa-----------------------------------------------------------------------------------------------------------------------------------------------------------------------------------------------------------------------------------------------------tttcccagggtaaccaaatcggtgctgctttctggtgcgtcccagctccagctcagagtcgaccacctcgactctcgacgcgcgacaacactagctcgcatcaacgttactgacctcggctctttaggcaaaccatctctggcgagcacggtctcgacagcaatggcgtgtatgcacctcctattccctgcccactgatctcgtcctctcccccggcctggcactgacgattgtacagttacaacggcacttccgagctccagctcgagcgcatgaacgtctacttcaacgaggtaagtcaacagccacgtcatcaatacaattttgtccatctacggcatggtctcctgcagccgccaaggtcttgctaacgcgttatcgctcaggcctccggcaacaagtatgtgcctcgcgccgtcctcgtcgatctcgagcccggtaccatggacgccgtc----------------------------------------------------------------------
>D__kyushuensis_STE_U2675_
??????????????????????????????????????????????????????????????????????????????????????????????????????????????????????????????????????????????????????????????????????????????????????????????????????????????????????????????????????????????????????????????????????????????????????????????????????????????????????????????????????????????????????????????????????????????????????????????????????????????????????????????????????????????????????????????????????????????????????????????????????????????????????????????????????????????????????????????????????????????????????????????????????????????????????????????????????????????????????????????????????????????????????????????????????????????????????????????????????????????????????????????????????????????????????????????????????????????????????????????????????????????????????????????????????????????????????????????????????????????????????????????????????ccctttgtgaactcatacctactgttgcctcggcgcaggccggcctctcagctgaggccccccggagacggggagcagcccgccggcggccagccaaactcttgtttctacagtgaatctctgagtagaaaacataaatgaatcaaaactttcaacaacggatctcttggttctggcatcgatgaagaacgcagcgaaatgcgataagtaatgtgaattgcagaattcagtgaatcatcgaatctttgaacgcacattgcgccctctggtattccggagggcatgcctgttcgagcgtcatttcaaccctcaagcctggcttggtgttggggcactgcctgtgagagggcaggccctgaaatctagtggcgagctcgccaggaccccgagcgtagtagttatatctcgttctggaaggccctggcggcgccctgccgttaaacccccaacttctgaaa????????????????????????????????????????????????????????????????????????????????????????????????????????????????????????????????????????????????????????????????????????????????????????????????????????????????????????????????????????????????????????????????????????????????????????????????????????????????????????????????????????????????????????????????????????????????????????????????????????????????????????????????????????????????????????????????????????????????????????????????????????????????????????????????????????????????????????????????????????????????????????????????????????????????????????????????????????????????????????????????????????????????????????????????????????????????????????????????????????????????????????????????????????????????????????????????????????????????????????????????????????????????????????????????????????????????????????????????????????????????????????????????????????????????????????????????????????????????????????????????????????????????????????????????????????????????????????????????????????????????????????????????????????????????????????????????????????????
>D__kyushuensis_ch_D_1
??????????????????????????????????????????????????????????????????????????????????????????????????????????????????????????????????????????????????????????????????????????????????????????????????????????????????????????????????????????????????????????????????????????????????????????????????????????????????????????????????????????????????????????????????????????????????????????????????????????????????????????????????????????????????????????????????????????????????????????????????????????????????????????????????????????????????????????????????????????????????????????????????????????????????????????????????????????????????????????????????????????????????????????????????????????????????????????????????????????????????????????????????????????????????????????????????????????????????????????????????????????????????????????????????????????????????????????????????????????????????????????????????????ccctttgtgaactcatacctactgttgcctcggcgcaggccggcctctcagctgaggccccccggagacggggagcagcccgccggcggccagccaaactcttgtttctacagtgaatctctgagtagaaaacataaatgaatcaaaactttcaacaacggatctcttggttctggcatcgatgaagaacgcagcgaaatgcgataagtaatgtgaattgcagaattcagtgaatcatcgaatctttgaacgcacattgcgccctctggtattccggagggcatgcctgttcgagcgtcatttcaaccctcaagcctggcttggtgttggggcactgcctgtgagagggcaggccctgaaatctagtggcgagctcgccaggaccccgagcgtagtagttatatctcgttctggaaggccctggcggcgccctgccgttaaacccccaacttctgaaa????????????????????????????????????????????????????????????????????????????????????????????????????????????????????????????????????????????????????????????????????????????????????????????????????????????????????????????????????????????????????????????????????????????????????????????????????????????????????????????????????????????????????????????????????????????????????????????????????????????????????????????????????????????????????????????????????????????????????????????????????????????????????????????????????????????????????????????????????????????????????????????????????????????????????????????????????????????????????????????????????????????????????????????????????????????????????????????????????????????????????????????????????????????????????????????????????????????????????????????????????????????????????????????????????????????????????????????????????????????????????????????????????????????????????????????????????????????????????????????????????????????????????????????????????????????????????????????????????????????????????????????????????????????????????????????????????????????
>D__chiangraiensis_MFLUCC_17_1669_
??????????????????????????????????????????????????????????????????????????????????????????????????????????????????????????????????????????????????????????????????????????????????????????????????????????????????????????????????????????????????????????????????????????????????????????????????????????????????????????????????????????????????????????????????????????????????????????????????????????????????????????????????????????????????????????????????????????????????????????????????????????????????????????????????????????????????????????????????????????????????????????????????????????????????????????????????????????????????????????????????????????????????????????????????????????????????????????????????????????????????????????????????????????????????????????????????????????????????????????????????????????????????????????????????????????????????????????????????????????????????????????????????????ccctttgtgaaattattcctaatggtgccttggcgcaggccggcctttttgctgaggccccccggagacggggagcagcccgccggcggccaaccaaactcttgtttctacagtgaatctctgagtaaaaaacataaatgaatcaaaactttcaacaacggatctcttggttctggcatcgatgaagaacgcagcgaaatgcgataagtaatgtgaattgcagaattcagtgaatcatcgaatctttgaacgcacattgcgccctctggtattccggagggcatgcctgttcgagcgtcatttcaaccctcaagcctggcttggtgttggggcactgcctgtaaaagggcaggccctgaaatctagtggcgagctcgctaggaccccgagcgtagtagttatatctcgttctggaaggccctggcggtgccctgccgttaaacccccaacttctgaaaaaggttagtaaacatcatgagttcgctgcatacactcccttgccctccatgtgcatctcagaatcattggcgcgtggccatccgcgaggcttcgtcacatccgtcaaggcattttcacccctcgctctggattttccattttcagtgcgggtgcggggtgtgcttatcaggcggcttatctcttacatctacaaccctgttgcatcaaccactccatcccgctgcctcctccaacaccatcactattattcagcta--aaaaaaaaaacctgatgaaatgcgccggaattcatgctgaccatttttaaaaacagccgccaagcttggtaa??????????????????????????????????????????????????????????????????????????????????????????????????????????????????????????????????????????????????????????????????????????????????????????????????????????????????????????????????????????????????????????????????????????????????????????????????????????????????????????????????????????????????????????????????????????????????????????????????????????????????????????????????????????????????????????????????????????????????????????????????????????????????????????????????????????????????????????????????????????????????????????????????????????????????????????????????????????????????????????????????????????????????????????????????????????????????????????????????????????????????????????????????????????????????????????????????
>D__chiangraiensis_MFLUCC_17_1670
??????????????????????????????????????????????????????????????????????????????????????????????????????????????????????????????????????????????????????????????????????????????????????????????????????????????????????????????????????????????????????????????????????????????????????????????????????????????????????????????????????????????????????????????????????????????????????????????????????????????????????????????????????????????????????????????????????????????????????????????????????????????????????????????????????????????????????????????????????????????????????????????????????????????????????????????????????????????????????????????????????????????????????????????????????????????????????????????????????????????????????????????????????????????????????????????????????????????????????????????????????????????????????????????????????????????????????????????????????????????????????????????????????ccctttgtgaaattattcctaatggtgccttggcgcaggccggcctttttgctgaggccccccggagacggggagcagcccgccggcggccaaccaaactcttgtttctacagtgaatctctgagtaaaaaacataaatgaatcaaaactttcaacaacggatctcttggttctggcatcgatgaagaacgcagcgaaatgcgataagtaatgtgaattgcagaattcagtgaatcatcgaatctttgaacgcacattgcgccctctggtattccggagggcatgcctgttcgagcgtcatttcaaccctcaagcctggcttggtgttggggcactgcctgtaaaagggcaggccctgaaatctagtggcgagctcgctaggaccccgagcgtagtagttatatctcgttctggaaggccctggcggtgccctgccgttaaacccccaacttctgaaaaaggttagtaaacatcatgagttcgctgcatacactcccttgccctccatgtgcatctcagaatcattggcgcgtggccatccgcgaggcttcgtcacatccgtcaaggcattttcacccctcgctctggattttccattttcagtgcgggtgcggggtgtgcttatcaggcggcttatctcttacatctacaaccctgttgcatcaaccactccatcccgctgcctcctccaacaccatcactattattcagcta--aaaaaaaaaacctgatgaaatgcgccggaattcatgctgaccatttttaaaaacagccgccaagcttggtaa??????????????????????????????????????????????????????????????????????????????????????????????????????????????????????????????????????????????????????????????????????????????????????????????????????????????????????????????????????????????????????????????????????????????????????????????????????????????????????????????????????????????????????????????????????????????????????????????????????????????????????????????????????????????????????????????????????????????????????????????????????????????????????????????????????????????????????????????????????????????????????????????????????????????????????????????????????????????????????????????????????????????????????????????????????????????????????????????????????????????????????????????????????????????????????????????????
>D__eleutherrhenae_01_
??????????????????????????????????????????????????????????????????????????????????????????????????????????????????????????????????????????????????????????????????????????????????????????????????????????????????????????????????????????????????????????????????????????????????????????????????????????????????????????????????????????????????????????????????????????????????????????????????????????????????????????????????????????????????????????????????????????????????????????????????????????????????????????????????????????????????????????????????????????????????????????????????????????????????????????????????????????????????????????????????????????????????????????????????????????????????????????????????????????????????????????????????????????????????????????????????????????????????????????????????????????????????????????????????????????????????????????????????????????????????????????????????????tcctttgtgaacttatacctactgttgcctcggcgcaggccggcctcttagctgaggccccccggagacggggagcagcccgccggcggccaaccaaactcttgtttctacagtgaatctctgagtaaaaaacataaatgaatcaaaactttcaacaacggatctcttggttctggcatcgatgaagaacgcagcgaaatgcgataagtaatgtgaattgcagaattcagtgaatcatcgaatctttgaacgcacattgcgccctctggtattccggagggcatgcctgttcgagcgtcatttcaaccctcaagcctggcttggtgttggggcactgcctgtaaaagggcaggccctgaaatctagtggcgagctcgctaggaccccgagcgtagtagttatatctcgttctggaaggccctggcggtgccctgccgttaaacccccaacttctgaaaaaggttagtaaacatcatgagttcgctgcatacactcccttgccctccatgtgcatctcagaatcattggcgcgtggccatccgcgaggcttcgtcacatccgtcaaggcattttcacccctcgctctggattttccattttcagtgcgggtgcggggtgtgcttatcaggcggcttatctcttacatctacaaccctgttgcatcaaccactccatcccgctgcctcctccaacaccatcactatcatctttcagctaaaaaaaaaacctgatgaaatgcgccggaattcatgctgaccatttttaaaaacagccgccgagcttggtaa??????????????????????????????????????????????????????????????????????????????????????????????????????????????????????????????????????????????????????????????????????????????????????????????????????????????????????????????????????????????????????????????????????????????????????????????????????????????????????????????????????????????????????????????????????????????????????????????????????????????????????????????????????????????????????????????????????????????????????????????????????????????????????????????????????????????????????????????????????????????????????????????????????????????????????????????????????????????????????????????????????????????????????????????????????????????????????????????????????????????????????????????????????????????????????????????????
>D__eleutherrhenae_2
??????????????????????????????????????????????????????????????????????????????????????????????????????????????????????????????????????????????????????????????????????????????????????????????????????????????????????????????????????????????????????????????????????????????????????????????????????????????????????????????????????????????????????????????????????????????????????????????????????????????????????????????????????????????????????????????????????????????????????????????????????????????????????????????????????????????????????????????????????????????????????????????????????????????????????????????????????????????????????????????????????????????????????????????????????????????????????????????????????????????????????????????????????????????????????????????????????????????????????????????????????????????????????????????????????????????????????????????????????????????????????????????????????tcctttgtgaacttatacctactgttgcctcggcgcaggccggcctcttagctgaggccccccggagacggggagcagcccgccggcggccaaccaaactcttgtttctacagtgaatctctgagtaaaaaacataaatgaatcaaaactttcaacaacggatctcttggttctggcatcgatgaagaacgcagcgaaatgcgataagtaatgtgaattgcagaattcagtgaatcatcgaatctttgaacgcacattgcgccctctggtattccggagggcatgcctgttcgagcgtcatttcaaccctcaagcctggcttggtgttggggcactgcctgtaaaagggcaggccctgaaatctagtggcgagctcgctaggaccccgagcgtagtagttatatctcgttctggaaggccctggcggtgccctgccgttaaacccccaacttctgaaa--ggttagtaaacatcatgagttcgctgcatacactcccttgccctccatgtgcatctcagaatcattggcgcgtggccatccgcgaggcttcgtcacatccgtcaaggcattttcacccctcgctctggattttccattttcagtgcgggtgcggggtgtgcttatcaggcggcttatctcttacatctacaaccctgttgcatcaaccactccatcccgctgcctcctccaacaccatcactatcatctttcagctaaaaaaaaaacctgatgaaatgcgccggaattcatgctgaccatttttaaaaacagccgccgagctt------------------------------------------------------------------------------------------------------------------------------------------------------------------------------------------------------------------------------------------------------------------------------ggtgctgctttctggtgcgtcccagctccagctccaagcctaccatcgcgactctcgacgcgcgacaacactagctggcagcattgttactgacatctgctctttaggcaaaccatctctggcgagcacggcctcgacagcaatggcgtgtatgtacctcctattccctgcccactgatctcgtcctcttcccccgcttagtactgacaattgcgcagttacaacggcacttccgagctccagctcgagcgcatgaacgtctacttcaacgaggtcagtaaacagccacgtcgccaattcacatctgaccatctacggcatggtttcatgccgccgccaaggtcttgctaacgcgttatcgcccaggcctctggcaacaagtatgtacctcgcgccgtcctcgtcgatctcgagcccggtaccatggatgccgtccgtgccggtcccttcggccagctgttccgccccgacaacttcgtcttcggccagtccggtgctggaaaca
