# Supplementary material for: Unveiling cryptic diversity of Diaporthe associated with leaf spots of Fagaceae in China using an integrative taxonomic approach
Source: IMA Fungus. 2026 May 15;17:e186438. doi: 10.3897/imafungus.17.186438 (PMC13197814; doi:10.3897/imafungus.17.186438)
Supplement: Supplementary material 6 — Alignments of virgiliae species complex [file imafungus-17-e186438-s006.fas]

>D__alnicola_CFCC_70997
gccctcctctgctggtgcgcatgatgctaacggaccgttttcggcttgtaggataaggatggcgatggttagtgcggccgcctctttgctccctctcacatacgcacgcgtcatgttcgatccgacgcgacagtctgcgcgtgcataatttccagccaagcgattatcacatctatcacgagtatcatactgagatatggcgtgtaggacaaatcaccaccaaggagctcggcacggtcatgcgatccctgggccagaacccgtccgagtctgagctgcaagatatgattaacgaggtcgacgccgacaacaatggcaccattgacttccctggtacgtccagatgctcgcgctctgaagggggggg----------------------------------------------ggctccccgtaagcagctcgcctccaaggccgctcgcaagtccgcgccctccaccggaggtgtcaagaagcctcaccgctacaagcctggtaccgtcgctctgcgtgagatccgtcgctaccagaagagcaccgagctgctgatccgcaagctccccttccagcgtctggtatgttgcaccccgaggaatattcaccatgtcgcaccctgctgaccatcgccgcctccaacaggtccgtgagatcgcccaggacttcaagtccgacctccgcttccagtcttccgccatcggtgccctgcaggagtcggtcgagtcttacctcgtctccctcttcgaggacaccaacctgtgcgccatccacgccaagcgtgtcaccatccagtcggtatgtcacactctcccgtgacccacacacgcgcgacgcgtcttgggacacacgctaacaaccacacagaaggacatcc-taacaaggtctccgttggtgaaccagcggagggatcattgctggaacgcgccccaggcgcacccagaaaccctttgtgaacttatacctttttgttgcctcggcgcatgctggccctctatgggggcccctctccggaggagcaggcacgccggcggccaagttaactcttgtttttacactgaaactgtgagaaaaaaaacataaatgaatcaaaactttcaacaacggatctcttggttctggcatcgatgaagaacgcagcgaaatgcgataagtaatgtgaattgcagaattcagtgaatcatcgaatctttgaacgcacattgcgccctctggtattccggagggcatgcctgttcgagcgtcatttcaaccctcaagcctggcttggtgatggggcactgcttgt----aaaagggcaggccctgaaattcagtggcgagctcgccaggaccccgagcgcagtagttaaaccctcgctctggaaggccctggcggtgccctgccgttaaacccccaactctt-gaaaattgacctcggatc----------------------------------------------gtaaacaccacaatctcggaacatgctatcctgccctccatactgcacctcaaatcatcagcccgcagctgctcgcgcggcttcgtcatatcggggggcgcattttcacccctcgctttggattttccattttcagtgcgggtgcggggtgcgcttatcagggggcttatctcctacacccaaaaccctgttgcatcactcactcactcctaaccacccccaccaatacgctcatcttgaattccatcgcctccttcaatacccgtttgcaaaacgcgttgaatcccatgctgactttctatttccacagccgccgagcttggcaagtcgtcggcccatggtgctttcgcatcctctgcccctgagcctgagcctaccccaccatcgcgaccgcaccaacggtcgggcctcaaaacatcaccaacatcctgggaggagcacccagatgccctcgaaagacgcgtcagattgctaacgtgaacttttcctcgcctttaggttcaccttcagaccggccaatgcgtaagttgctcctgtcaacaccagcggaccttatcatcgccactgtagctgacacgtttcccagggtaaccaaatcggtgctgctttctggtgcgtcccagctcgagctccaagtccaccgccgcgacgctcgacacgcgacaatacgacctcgaagcatcgttactgacctcgaattcttaggcaaaccatctctggcgagcacggcctcgacagcaatggcgtgtatgcacctcctattccctgcccactgatcttggcctctcttccggcttggcactgacaattgcacagttacaacggcagttctgagctccagctcgagcgcatgaacgtctacttcaacgaggtaagtcaacaacagcacatcatccgtccgaccatctccaacatggtttactgctgtcgcccggaccttgctaacgcgttatcgcccaggcctccggcaacaagtatgttccccgcgccgtcctcgtcgatctcgagcccggtaccatggacgccgtccgtgccggaccctttggccagctcttccgccccgacaacttcgtcttcggccagtccggtgctggaaacaactggggccaaggg
>D__alnicola_CFCC_70998
gccctcctctgctggtgcgcatgatgctaacggaccgttttcggcttgtaggataaggatggcgatggttagtgcggccgcctctttgctccctctcacatacgcacgcgtcatgttcgatccgacgcgacagtctgcgcgtgcataatttccagccaagcgattatcacatctatcacgagtatcatactgagatatggcgtgtaggacaaatcaccaccaaggagctcggcacggtcatgcgatccctgggccagaacccgtccgagtctgagctgcaagatatgattaacgaggtcgacgccgacaacaatggcaccattgacttccctggtacgtccagatgctcgcgctctgaagggggggggctggtgtcgcccctctgccgca-----------------------ggctccccgtaagcagctcgcctccaaggccgctcgcaagtccgcgccctccaccggaggtgtcaagaagcctcaccgctacaagcctggtaccgtcgctctgcgtgagatccgtcgctaccagaagagcaccgagctgctgatccgcaagctccccttccagcgtctggtatgttgcaccccgaggaatattcaccatgtcgcaccctgctgaccatcgccgcctccaacaggtccgtgagatcgcccaggacttcaagtccgacctccgcttccagtcttccgccatcggtgccctgcaggagtcggtcgagtcttacctcgtctccctcttcgaggacaccaacctgtgcgccatccacgccaagcgtgtcaccatccagtcggtatgtcacactctcccgtgacccacacacgcgcgacgcgtcttgggacacacgctaacaaccacacagaaggacatcc-taacaaggtctccgttggtgaaccagcggagggatcattgctggaacgcgccccaggcgcacccagaaaccctttgtgaacttatacctttttgttgcctcggcgcatgctggccctctatgggggcccctctccggaggagcaggcacgccggcggccaagttaactcttgtttttacactgaaactctgagaaaaaaaacataaatgaatcaaaactttcaacaacggatctcttggttctggcatcgatgaagaacgcagcgaaatgcgataagtaatgtgaattgcagaattcagtgaatcatcgaatctttgaacgcacattgcgccctctggtattccggagggcatgcctgttcgagcgtcatttcaaccctcaagcctggcttggtgatggggcactgcctgt----aaaagggcaggccctgaaattcagtggcgagctcgccaggaccccgagcgcagtagttaaaccctcgctctggaaggccctggcggtgccctgccgttaaacccccaactctttgaaaattgacctcggatcaggtagaatcccct--------------------------------gtaaacaccacaatctcggaacatgctatcctgccctccatactgcacctcaaatcatcagcccgcagctgctcgcgcggcttcgtcatatcggggggcgcattttcacccctcgctttggattttccattttcagtgcgggtgcggggtgcgcttatcagggggcttatctcctacacccaaaaccctgttgcatcactcactcactcctaaccacccccaccaatacgctcatcttgaattccatcgcctccttcaatacccgtttgcaaaacgcgttgaatcccatgctgactttctatttccacagccgccgagcttggcaagtcgtcggcccatggtgctttcgcatcctctgcccctgagcctgagcctaccccaccatcgcgaccgcaccaacggtcgggcctcaaaacatcaccaacatcctgggaggagcacccagatgccctcgaaagacgcgtcagattgctaacgtgaacttttcctcgcctttaggttcaccttcagaccggccaatgcgtaagttgctcctgtcaacaccagcggaccttatcatcgccactgtagctgacacgtttcccagggtaaccaaatcggtgctgctttctggtgcgtcccagctcgagctccaagtccaccgccgcgacgctcgacacgcgacaatacgacctcgaagcatcgttactgacctcgaattcttaggcaaaccatctctggcgagcacggcctcgacagcaatggcgtgtatgcacctcctattccctgcccactgatcttggcctctcttccggcttggcactgacaattgcacagttacaacggcagttctgagctccagctcgagcgcatgaacgtctacttcaacgaggtaagtcaacaacagcacatcatccgtccgaccatctccaacatggtttactgctgtcgcccggaccttgctaacgcgttatcgcccaggcctccggcaacaagtatgttccccgcgccgtcctcgtcgatctcgagcccggtaccatggacgccgtccgtgccggaccctttggccagctcttccgccccgacaacttcgtcttcggccagtccggtgctggaaacaactgggccaagggc
>D__grandifori_SAUCC_194_84
gccctcctctgctggtgcgcatgatgctaacggaccgttttcggcttgtaggataaggatggcgatggttagtgcggccgcctctttgctccctctcacatacgcacgcgtcatgttcgatccgccgcgacagtctgcgcgtgcataatttccagccaagcgattatcacatctatcacgagtatcatgctgagaaatggcgtgtaggacaaatcaccaccaaggagctcggcacggtcatgcgatccctgggccagaacccgtctgagtccgagctgcaagatatgattaacgaggtcgacgccgacaacaatggcaccattgacttccctggtacgtccagatgcttgcgctctgggggggg--ggctggtgtcgcccctctgccgcagccttgtaaccacgtacgacgcg----------------------------------------tccgcgccctctaccggaggtgtcaagaagcctcaccgctacaagcctggtaccgtcgctctgcgtgagatccgtcgctaccagaagagcaccgagctgctgatccgcaagctccccttccagcgtctggtatgttgcaccccgaggaatgttcactatgtcgcaccctgctgaccatcgccgcccccaacaggtccgtgagatcgcccaggacttcaagtccgacctccgcttccagtcttccgccatcggtgcactgcaggagtcggtcgagtcttacctcgtctccctcttcgaggacaccaacctgtgcgccatccacgccaagcgtgtcaccatccagtcggtatgtcacacacttccatggcccacacacgcgcgacgcgtcttgggacacacgctaacaaccacacag-------------------tctccgttggtgaaccagcggagggatcattgctggaacgcgccccaggcgcacccagaaaccctttgtgaacttataccttactgttgcctcggcgctagctggtcctc---cggggcccattacctgttgagacggcacgccggcggccaagttaactcttgtttttacactgaaactctgagaaaaaaaacataaatgaatcaaaactttcaacaacggatctcttggttctggcatcgatgaagaacgcagcgaaatgcgataagtaatgtgaattgcagaattcagtgaatcatcgaatctttgaacgcacattgcgccctctggtattccggagggcatgcctgttcgagcgtcatttcaaccctcaagcctggcttggtgatggggcactgcctgt----aagagggcaggccctgaaattcagtggcgagctcgccaggaccccgagcgcagtagttaaaccctcgctctggaaggccctggcggtgccctgccgttaaacccccaacttctgaaaa-ttgacctcggatcagtaggat-----------------------------------------gcgtttacgcatctcggac-tgctatcctgccctccatattgcacctcaaatcatcagcctgcagctgctcgcgcggcttcgtc--atcggggggcgcattttcacccctcgctttggattttccattttcagtgcgggtgcggggtgcgcttatcagggggcttatctcctacacccaaaaccctgtgttgcatcactcctccttctgaccgcccccaccaatacgctcatcttgaattccatcgcctccttcaatccccgtttgcaaaacgcgttgaattccatgctgactttctatttccacagccgccgagctt--------------------------------------------------------------------------------------------------------------------------------------------------------------------------------------------------------------------------------------------------------------------------------------------------------------ctcgagctc--agtccaccgccgcgacgctcgacacgcgacaatacgacctcgaagcatcgttactgacctcgaattcttaggcaaaccatctctggcgagcacggcctcgacagcaatggcgtgtatgcacctcctattccctgcccactgatcttggcctctcttccggcttggcactgacaattgcacagttacaacggcacttctgagctccagctcgagcgcatgaacgtctacttcaacgaggtaagtcaacaacagcacatcatccgtccgaccatctccaacatggtttactgctgtcgcccggaccttgctaacgcgttatcgcccaggcctccggcaacaagtatgttccccgcgccgtcctcgtcgatctcgagcccggtaccatggacgccgtccgtgccggtccctttggccagcttttccgccccgacaacttcgtcttcggccagtccggtgctggaaacaactgg---------
>D__heterophyllae_CBS_143769
---ctcctctgctggtgcgcatgatgctaacggaccgttttcggcttgtaggataaggatggcgatggttagtgcggccgcctctttgctccctctcacatacgcacgcgtcatgttcgatccgacgcgacagtctgcgcgtgcataatttccagccaagcgattatcacatctatcacgagtatcatactgagatatggcgtgtaggacaaatcaccaccaaggagctcggcacggtcatgcgatccctgggccagaacccgtccgagtctgagctgcaagatatgattaacgaggtcgacgccgacaacaatggcaccattgacttccctggtacgtccagatgctcgcgctctgaggggggggggctggtgtcgcccctctgccgcagccttgtaaccacgtacgacgcgggctccccgcaagcagctcgcctccaaggccgctcgcaagtccgcgccctctaccggaggtgtcaagaagcctcaccgctacaagcctggtaccgtcgctctgcgtgagatccgtcgctaccagaagagcaccgagctgctgatccgcaagctccccttccagcgtctggtatgttgcacccctcagaatattcaccatgtcgcaccctgctgaccatcgccgcctccaacaggtccgtgagatcgcccaggacttcaagtccgacctccgcttccagtcttccgccatcggtgccctgcaggagtcggtcgagtcttacctcgtctccctcttcgaggacaccaacctgtgcgccatccacgccaagcgtgtcaccatccagtcggtatgtcacactctcccatgacccacacacgcgcgacgcgtcttgggacacacgctaacaa--------------------aacaaggtctccgttggtgaaccagcggagggatcattgctggaacgcgccccaggcgcacccagaaaccctttgtgaacttataccttactgttgcctcggcgcatgccggcccccta-tggggcccctctccggaggagcaggcacgccggcggccaagttaactcttgtttttacactgaaactctgag-aaaaaaacataaatgaatcaaaactttcaacaacggatctcttggttctggcatcgatgaagaacgcagcgaaatgcgataagtaatgtgaattgcagaattcagtgaatcatcgaatctttgaacgcacattgcgccctctggtattccggagggcatgcctgttcgagcgtcatttcaaccctcaagcctggcttggtgatggggcactgcctgt----aaaagggcaggccctgaaattcagtggcgagctcgccaggaccccgagcgcagtagttaaaccctcgctctggaaggccctggcggtgccctgccgttaaaccccccacttttgaaaatttgacctcggatcaggtaggaatacccgctgaacttaagcata-----------------------ccacaatctcggaacatgctatcctgccctccatactgcacctcaaatcatcagcccgcagctgctcgcgcggcttcgtcatatcggggggcgtattttcacccctcgctctggattttccattttcaaaaagggtgcggggtgcgcttatcagggggcttatctcctacacccaaaaccctgttgcatcactggctcactcctaaccacccccaccaacacgctcatcatgaattccatcgcctccttcaatacccgtttgcaaaacgcgttgaatcccatgctgactttctatttccacagccgccgagcttggcaa---------------------------------------------------------------------------------------------------------------------------------------------------------------------------------------------------------------------------------------------------------------------------------------------------------ctcgagctccaagtccaccgccgcgacgctcgacacgcgacaatacgacctcgaagcatcgttactgacctcgaattcttaggcaaaccatctctggcgagcacggcctcgacagcaatggcgtgtatgcacctcctattccctgcccactgatcttggcctctcttccggcttggcactgacaattgcacagttacaacggcagttctgagctccagctcgagcgcatgaacgtctatttcaacgaggtaagtcaacagcagcacatcatccgtccgaccatctccaacatggtttactgctgtcgcccggaccttgctaacgcgttatcgcccaggcctccggcaacaagtatgttccccgcgccgtcctcgtcgatctcgagcccggtaccatggacgccgtc------------------------------------------------------------------------------------
>D__linzhiensis_CFCC_71057
gccctcctctgctggtgcgcatgatgctaacggaccgttttcggcttgtaggataaggatggcgatggttagtgcggccgcctctttgctccctctcacatacgcacgcgtcatgttcgatccgacgcgacagtctgcgcgtgcataatttccagccaagcgattatcacatctatcacgagtatcatactgagatatggcgtgtaggacaaatcaccaccaaggagctcggcacggtcatgcgatccctgggccagaacccgtccgagtctgagctgcaagatatgattaacgaggtcgacgccgacaacaatggcaccattgacttccctggtacgtccagatgctcgcgctctgaagggggggggctggtgtcgcccctctgccgcagccttattaccacgtacgacgcgggctccccgcaagcagctcgcctccaaggccgcccgcaagtccgcgccctctaccggaggtgtcaagaagcctcaccgctacaagcctggtaccgtcgctctgcgtgagatccgtcgctaccagaagagcaccgagctgctgatccgcaagctccccttccagcgtctggtatgttgcaccccgaggaatattcaccatgtcgcaccctgctgaccatcgccgcctccaacaggtccgtgagatcgcccaggacttcaagtccgacctccgcttccagtcttccgccatcggtgccctgcaggagtcggtcgagtcttacctcgtctccctcttcgaggacaccaacctgtgcgccatccacgccaagcgtgtcaccatccagtctgtatgtcacactcccccatgacccacacacgcgcgacgcgtcttgggacacacgctaacaaccacacagaaggacatccataacaaggtctccgttggtgaaccagcggagggatcattgctggaacgcgccccaggcgcacccagaaaccctttgtgaacttataccttactgttgcctcggcgctagctggtcctc---cggggcccctccccggaggagcaggcacgccggcggccaagttaactcttgtttttacactgaaactctgagaaaaaaaacataaatgaatcaaaactttcaacaacggatctcttggttctggcatcgatgaagaacgcagcgaaatgcgataagtaatgtgaattgcagaattcagtgaatcatcgaatctttgaacgcacattgcgccctctggtattccggagggcatgcctgttcgagcgtcatttcaaccctcaagcctggcttggtgatggggcactgcttttcccccgaaaagcaggccctgaaattcagtggcgagctcgccaggaccccgagcgcagtagttaaaccctcgctctggaaggccctggcggtgccctgccgttaaacccccaacttctgaaaatttgacctcggatcaggtagaatcc-----------------------------------gtaaacaccacaatctcggaacatgttatcctgccctccatactgcacctcaaatcatcagcccgcagctgctcgcgcggcttcgtcatatcggggggcgcattttcacccctcgctttggattttccattttcagtgcgggtgcggggtgcgcttatcagggggcttatctcctacacccaaaaccctgttgcatcactcactcactcctaaccacccccaccaatacgctcatcatgaattccatcgcctccttcaatacccgtttgcaaaacgcgttgaatcccatgctgactttctatttccacagccgccgagcttggtaagtcgtcggcccatggtgctttcgcatcctctgcccctgagcctgagcctaccccaccatcgcgaccgcaccaacggtcgggcctcaaaacatcaccaacatcctgggaggagcacccagatgccctcgaaagacgcgtcagattgctaacgtgaactttttctcgcctttaggttcaccttcagaccggccaatgcgtaagttgctcctgtcaacaccagcggaccttatcatcgccactgtagctgacacgtttcccagggtaaccaaatcggtgctgctttctggtgcgtctcagctcgagctccaagtccaccgccgcgacgctcgacacgcgacaatacgacctcgaagcatcgttactgacctcgaattcttaggcaaaccatctctggcgagcacggcctcgacagcaatggcgtgtatgcacctcctattccctgcccactgatctaggcctctcttccggcttggcactgacaattgcacagttacaacggcagttctgagctccagctcgagcgcatgaacgtctacttcaacgaggtaagtcaacagcagcacatcatccgtccgaccatctccaacatggtttactgctgtcgcccggaccttgctaacacgttatcgcccaggcctccggcaacaagtatgttccccgcgccgtcctcgtcgatctcgagcccggtaccatggacgccgtccgtgccggtccctttggccagctcttccgccccgacaacttcgtcttcggccagtccggtgct---------------------
>D__linzhiensis_N266C
gccctcctctgctggtgcgcatgatgctaacggaccgttttcggcttgtaggataaggatggcgatggttagtgcggccgcctctttgctccctctcacatacgcacgcgtcatgttcgatccgacgcgacagtctgcgcgtgcataatttccagccaagcgattatcacatctatcacgagtatcatactgagatatggcgtgtaggacaaatcaccaccaaggagctcggcacggtcatgcgatccctgggccagaacccgtccgagtctgagctgcaagatatgattaacgaggtcgacgccgacaacaatggcaccattgacttccctggtacgtccagatgctcgcgctctgaagggggggggctggtgtcgcccctctgccgcagccttattaccacgtacgacgcgggctccccgcaagcagctcgcctccaaggccgcccgcaagtccgcgccctctaccggaggtgtcaagaagcctcaccgctacaagcctggtaccgtcgctctgcgtgagatccgtcgctaccagaagagcaccgagctgctgatccgcaagctccccttccagcgtctggtatgttgcaccccgaggaatattcaccatgtcgcaccctgctgaccatcgccgcctccaacaggtccgtgagatcgcccaggacttcaagtccgacctccgcttccagtcttccgccatcggtgccctgcaggagtcggtcgagtcttacctcgtctccctcttcgaggacaccaacctgtgcgccatccacgccaagcgtgtcaccatccagtctgtatgtcacactcccccatgacccacacacgcgcgacgcgtcttgggacacacgctaacaaccacacagaaggacatccataacaaggtctccgttggtgaaccagcggagggatcattgctggaacgcgccccaggcgcacccagaaaccctttgtgaacttataccttactgttgcctcggcgctagctggtcctc---cggggcccctccccggaggagcaggcacgccggcggccaagttaactcttgtttttacactgaaactctgagaaaaaaaacataaatgaatcaaaactttcaacaacggatctcttggttctggcatcgatgaagaacgcagcgaaatgcgataagtaatgtgaattgcagaattcagtgaatcatcgaatctttgaacgcacattgcgccctctggtattccggagggcatgcctgttcgagcgtcatttcaaccctcaagcctggcttggtgatggggcactgcttttcccccgaaaagcaggccctgaaattcagtggcgagctcgccaggaccccgagcgcagtagttaaaccctcgctctggaaggccctggcggtgccctgccgttaaacccccaacttctgaaaatttgacctcggatcaggtagaatcc-----------------------------------gtaaacaccacaatctcggaacatgttatcctgccctccatactgcacctcaaatcatcagcccgcagctgctcgcgcggcttcgtcatatcggggggcgcattttcacccctcgctttggattttccattttcagtgcgggtgcggggtgcgcttatcagggggcttatctcctacacccaaaaccctgttgcatcactcactcactcctaaccacccccaccaatacgctcatcatgaattccatcgcctccttcaatacccgtttgcaaaacgcgttgaatcccatgctgactttctatttccacagccgccgagcttggtaagtcgtcggcccatggtgctttcgcatcctctgcccctgagcctgagcctaccccaccatcgcgaccgcaccaacggtcgggcctcaaaacatcaccaacatcctgggaggagcacccagatgccctcgaaagacgcgtcagattgctaacgtgaactttttctcgcctttaggttcaccttcagaccggccaatgcgtaagttgctcctgtcaacaccagcggaccttatcatcgccactgtagctgacacgtttcccagggtaaccaaatcggtgctgctttctggtgcgtctcagctcgagctccaagtccaccgccgcgacgctcgacacgcgacaatacgacctcgaagcatcgttactgacctcgaattcttaggcaaaccatctctggcgagcacggcctcgacagcaatggcgtgtatgcacctcctattccctgcccactgatctaggcctctcttccggcttggcactgacaattgcacagttacaacggcagttctgagctccagctcgagcgcatgaacgtctacttcaacgaggtaagtcaacagcagcacatcatccgtccgaccatctccaacatggtttactgctgtcgcccggaccttgctaacacgttatcgcccaggcctccggcaacaagtatgttccccgcgccgtcctcgtcgatctcgagcccggtaccatggacgccgtccgtgccggtccctttggccagctcttccgccccgacaacttcgtcttcggccagtccggtgct---------------------
>D__shennongjiaensis_CNUCC_201905
gccctcctctgctggtgcgcatgatgctaacggaccgttttcggcttgtaggataaggatggcgatggttagtgcggccgcctctttgctccctcccacctacgcacgcgtcatgttcgatccgccgcgacagcctgcgcgtgcataatttccaaccaagcgattatcacatctatcacgagtatcatgctgagatatggcgtgtaggacaaatcaccaccaaggagctcggcacggtcatgcgatccctgggtcagaacccgtccgagtctgagctgcaagatatgattaacgaggtcgacgccgacaacaatggcaccattgacttccctggtacgtccagatgctcgcgctctgtgggggtggggctggtgtcgcccctctgccgcagccttgtaaccacgtacgacgcg-------------------gcttccaatgctgcccgcaagtccgcgccctccaccggaggtgtcaagaagcctcaccgctacaagcctggtaccgtcgctctgcgtgagatccgtcgctaccagaagagcactgagctgctgatccgcaagctccccttccagcgtctggtatgtcgccgcccccggaatgcccacc-cgcgcaatcttgctgaccatcgcctccacttccaggtccgtgagatcgcccaggacttcaagtccgacctccgcttccagtcctccgccatcggtgccctgcaggagtccgtcgagtcttacctcgtctccctcttcgaggacaccaacctgtgcgccatccacgccaagcgtgtcaccatccagtcggtacgtaacatatctgcttgacctacccacccgcgacgcgccttgtggcatacgctaacaacctcacagaaggacatcca-----------------------------------------------accccccagggaaatcc-----cttttgtggaacttataccttactgttgcctcggcgctggctggtcctc---cggggcccctcaccccttgagacagctcgccggcggccaacccaactcttgtttttacactgaaactctgag-cacaaaacataaatgaatcaaaactttcaacaacggatctcttggttctggcatcgatgaagaacgcagcgaaatgcgataagtaatgtgaattgcagaattcagtgaatcatcgaatctttgaacgcacattgcgccctctggtattccggagggcatgcctgttcgagcgtcatttcaaccctcaagcctggcttggtgatggggcactgcctttac--ccaaaggcaggccctgaaattcagtggcgggctcgccaggaccccgagcgcagtagttaaaccctcgctctggaaggccctggcggtgccctgccgttaaacccccaactcctgaaaatttgacctcggatcaggtaggaatacccgctgaacttaagcatatcaataagcggaggaagggtatcatacaatcatgaaatatgctctcctgccctcagccttttgcctcatatcatcagtgtgcggctgttggtacggcttcgtcatactgaggggcgcattttcacccctcgctttggattttccattttcagtgcgggtgcggggtgcgcttatcagggagcttatctcctacacccaaaaccctgttgcaacacccacttccttaccgctactaccaccactacattcaccctcaacccccatcacatttttga-atcaattaagcaaaccgtcaggaaatcatgctgactttctacctacacagccgccgagcttggtaa-----------------------------------------------------------------------------------------------------------------------------------------------------------------------------------------------------------------------------------------------------------------------------------------------------tagcctcgagctccaagtccgccgccgcaacgctcgacacgcgacaatacgacctcgaagcatcgttactgacctcg-actcttaggcaaaccatctctggcgagcacggcctcgacagcaatggcgtgtatgcacctcctattccctgcccactgatctttgcctctcttccggcttggtattgacaattgcacagttacaacggcacttctgagctccagctcgagcgcatgaacgtctacttcaacgaggcaagtcaacgacagcacatcatccatccgaccatctccaacatggtttactgccgtcgcccggaccttgctaacgcgttatcgcccaggcctccggcaacaagtatgttcctcgcgccgtcctcgtcgatctcgagcccggtaccatggacgccgtccgtgccggtccctttggccagctcttccgccccgacaacttcgtcttcggccagtccggtgctggaaacaactgggccaagggt
>D__shennongjiaensis_CNUCC_201906
gccctcctctgctggtgcgcatgatgctaacggaccgttttcggcttgtaggataaggatggcgatggttagtgcggccgcctctttgctccctcccacctacgcacgcgtcatgttcgatccgccgcgacagcctgcgcgtgcataatttccaaccaagcgattatcacatctatcacgagtatcatgctgagatatggcgtgtaggacaaatcaccaccaaggagctcggcacggtcatgcgatccctgggtcagaacccgtccgagtctgagctgcaagatatgattaacgaggtcgacgccgacaacaatggcaccattgacttccctggtacgtccagatgctcgcgctctgtgggggtggggctggtgtcgcccctctgccgcagccttgtaaccacgtacgacgcg----------------ctcgcctccaaggccgctcgcaagtccgcgccctccaccggaggtgtcaagaagcctcaccgctacaagcctggtaccgtcgctctgcgtgagatccgtcgctaccagaagagcaccgagctgctgatccgcaagctccccttccagcgtctggtatgctgcacccctcgcaatgcccaccacgccgcaccctgctgaccatcgccgcctccaacaggtccgtgagatcgcccaggacttcaagtccgacctccgcttccagtcttccgccatcggtgccctgcaggagtcggtcgagtcttacctcgtctccctctttgaggacaccaacctgtgcgccatccacgccaagcgtgtcaccatccagtcggtacgttacacgc-cccatggcc--cacacgcgcgacgcgccttgggacacacgctaacaaccacgcagaaggacatcca-----------------------------------------------accccccagggaaatcc-----cttttgtggaacttataccttactgttgcctcggcgctggctggtcctc---cggggcccctcaccccttgagacagctcgccggcggccaacccaactcttgtttttacactgaaactctgag-cacaaaacataaatgaatcaaaactttcaacaacggatctcttggttctggcatcgatgaagaacgcagcgaaatgcgataagtaatgtgaattgcagaattcagtgaatcatcgaatctttgaacgcacattgcgccctctggtattccggagggcatgcctgttcgagcgtcatttcaaccctcaagcctggcttggtgatggggcactgcctttac--ccaaaggcaggccctgaaattcagtggcgggctcgccaggaccccgagcgcagtagttaaaccctcgctctggaaggccctggcggtgccctgccgttaaacccccaactcctgaaaatttgacctcggatcaggtaggaatacccgctgaacttaagcatatcaataagcggaggaagggtatcatacaatcatgaaatatgctctcctgccctcagccttttgcctcatatcatcagtgtgcggctgttggtacggcttcgtcatactgaggggcgcattttcacccctcgctttggattttccattttcagtgcgggtgcggggtgcgcttatcagggagcttatctcctacacccaaaaccctgttgcaacacccacttccttaccgctactaccaccactacattcaccctcaacccccatcacatttttga-atcaattaagcaaaccgtcaggaaatcatgctgactttctacctacacagccgccgagcttggtaa-----------------------------------------------------------------------------------------------------------------------------------------------------------------------------------------------------------------------------------------------------------------------------------------------------tagcctcgagctccaagtccgccgccgcaacgctcgacacgcgacaatacgacctcgaagcatcgttactgacctcg-actcttaggcaaaccatctctggcgagcacggcctcgacagcaatggcgtgtatgcacctcctattccctgcccactgatctttgcctctcttccggcttggtattgacaattgcacagttacaacggcacttctgagctccagctcgagcgcatgaacgtctacttcaacgaggcaagtcaacgacagcacatcatccatccgaccatctccaacatggtttactgccgtcgcccggaccttgctaacgcgttatcgcccaggcctccggcaacaagtatgttcctcgcgccgtcctcgtcgatctcgagcccggtaccatggacgccgtccgtgccggtccctttggccagctcttccgccccgacaacttcgtcttcggccagtccggtgctggaaacaactgggccaagggt
>D__zaofenghuang_CGMCC_3_20271
gccctcctctgctggtgcgcatgatgctaacggaccgttttcggcttgtaggataaggatggcgatggttagtgcggccgcctctttgctccctcccacatacgcacgcgtcatgttcgatccgccgcgacagtctgcgcgtgcataatttccagccaagcgactatcacatctatcacgagtatcatgctgagatatagcgtgtaggacaaatcaccaccaaggagctcggcacggtcatgcgatccctgggccagaacccgtccgagtctgagctgcaagatatgattaacgaggtcgacgccgacaacaatggcaccattgacttccctggtacgtccagatgctcgcgctctgaggggggggggctggtgtcgcccctctgccgcagccttgtaaccacgtacgacgcg-------------------------------gctcgcaagtccgcgccctccaccggaggtgtcaagaagcctcatcgctacaagcctggtaccgtcgctctgcgtgagatccgtcgctaccagaagagcaccgagctgctgatccgcaagctccccttccagcgtctggtatgttgcaccccgaggaatattcaccatgtcgcaccctgctgaccatcgccgcctccaacaggtccgtgagatcgcccaggacttcaagtccgacctccgcttccagtcttccgccatcggtgccctgcaggagtcggtcgagtcttacctcgtctccctcttcgaggacaccaacctgtgcgccatccacgccaagcgtgtcaccatccagtcggtatgtcacacacttccatggcccacacacgcgcgacgcgtcttgggacacacgctaacaaccacacagaaggacatcca------------------------------gag------gcctggacgcg-cccaggcgcacccagaaaccctttgtgaacttataccttactgttgcctcggcgctagctggtcctc---cggggcccctctccggaggagcaggcacgccggcggccaagttaactcttgtttttacactgaaactctgagaaataaaacataaatgaatcaaaactttcaacaacggatctcttggttctggcatcgatgaagaacgcagcgaaatgcgataagtaatgtgaattgcagaattcagtgaatcatcgaatctttgaacgcacattgcgccctctggtattccggagggcatgcctgttcgagcgtcatttcaaccctcaagcctggcttggtgatggggcactgcttcttacccaggaagcaggccctgaaattcagtggcgagctcgccaggaccccgagcgcagtagttaaaccctcgctctggaaggccctggcggtgccctgccgttaaacccccaacttctgaaaatttgacctcggatcaggtaggaatacccgctgaacttaagcatatcaataaggcggaggaggggtaaccacaatc-tcggacatgctatcctgccctccatactgcacctcaaatcatcagcccgcagctgctcgggcggcttcgtcatatcggggggcgcattttcacccctcgctttggattttccattttcagtgcgggtgcggggtgcgcttatcagggggcttatctcctacacccaaaaccctgttgcatcactcgcctccttctaaccacccccaccaatacgctcatcatgaattccatcgcctccttcaataaccgttcgcaaaacgcgttgaattccatgctgactttctatttccacagccgccgagcttggtaa----------------------------------------------------------------------------------------------------------------------------------------------------------------------------------------------------------------------------------------------------------------------------------------------gcgtgatgtagctcgagctc--agtgtaccgccgcgacgctcgacacgcgacaatacgacctcgaagcatcgttactgacctcgaattcttaggcaaaccatctctggcgagcacggcctcgacagcaatggcgtgtatgcacctcctattccctgcccactgatcttggcctctcttccggcttggcactgacaattgcacagttacaacggcacttctgagctccagctcgagcgcatgaacgtctacttcaacgaggtaagtcaacaacagcacatcatccatccgaccatctccaacatggtttactgcggtcgcccggaccttgctaacgcgttatcgcccaggcctccggcaacaagtatgttcctcgcgccgtcctcgtcgatctggagcccggtacaatggacgccgtccgtgccggtccctttggccagctcttccgccccgacaacttcgtcttcggccagtccggtgctggaaacaactgggccaagggt
>D__zaofenghuang_TZFH3
gccctcctctgctggtgcgcatgatgctaacggaccgttttcggcttgtaggataaggatggcgatggttagtgcggccgcctctttgctccctcccacatacgcacgcgtcatgttcgatccgccgcgacagtctgcgcgtgcataatttccagccaagcgactatcacatctatcacgagtatcatgctgagatatagcgtgtaggacaaatcaccaccaaggagctcggcacggtcatgcgatccctgggccagaacccgtccgagtctgagctgcaagatatgattaacgaggtcgacgccgacaacaatggcaccattgacttccctggtacgtccagatgctcgcgctctgaggggggggggctggtgtcgcccctctgccgcagccttgtaaccacgtacgacgcg-------------------------------gctcgcaagtccgcgccctccaccggaggtgtcaagaagcctcaccgctacaagcctggtaccgtcgctctgcgtgagatccgtcgctaccagaagagcaccgagctgctgatccgcaagctccccttccagcgtctggtatgttgcaccccgaggaatattcaccatgtcgcaccctgctgaccatcgccgcctccaacaggtccgtgagatcgcccaggacttcaagtccgacctccgcttccagtcttccgccatcggtgccctgcaggagtcggtcgagtcttacctcgtctccctcttcgaggacaccaacctgtgcgccatccacgccaagcgtgtcaccatccagtcggtatgtcacacacttccatggcccacacacgcgcgacgcgtcttgggacacacgctaacaaccacacagaaggacatcca----------------------------gatgg------cttgggacgcg-cccaggcgcacccagaaaccctttgtgaacttataccttactgttgcctcggcgctagctggtcctc---cggggcccctctccggaggagcaggcacgccggcggccaagttaactcttgtttttacactgaaactctgagaaataaaacataaatgaatcaaaactttcaacaacggatctcttggttctggcatcgatgaagaacgcagcgaaatgcgataagtaatgtgaattgcagaattcagtgaatcatcgaatctttgaacgcacattgcgccctctggtattccggagggcatgcctgttcgagcgtcatttcaaccctcaagcctggcttggtgatggggcactgcttcttacccaggaagcaggccctgaaattcagtggcgagctcgccaggaccccgagcgcagtagttaaaccctcgctctggaaggccctggcggtgccctgccgttaaacccccaacttctgaaaatttgacctcggatcaggtaggaatacccgctgaacttaagcatatcaataagcggaggaaattttacccacaatcctcggacatgctatcctgccctccatactgcacctcaaatcatcagcccgcagctgctcgggcggcttcgtcatatcggggggcgcattttcacccctcgctttggattttccattttcagtgcgggtgcggggtgcgcttatcagggggcttatctcctacacccaaaaccctgttgcatcactcgcctccttctaaccacccccaccaatacgctcatcatgaattccatcgcctccttcaataaccgttcgcaaaacgcgttgaattccatgctgactttctatttccacagccgccgagcttggtaa----------------------------------------------------------------------------------------------------------------------------------------------------------------------------------------------------------------------------------------------------gtggcacggtatc----------------gtgctgc----------------------------agtgtaccgccgcgacgctcgacacgcgacaatacgacctcgaagcatcgttactgacctcgaattcttaggcaaaccatctctggcgagcacggcctcgacagcaatggcgtgtatgcacctcctattccctgcccactgatcttggcctctcttccggcttggcactgacaattgcacagttacaacggcacttctgagctccagctcgagcgcatgaacgtctacttcaacgaggtaagtcaacaacagcacatcatccatccgaccatctccaacatggtttactgcggtcgcccggaccttgctaacgcgttatcgcccaggcctccggcaacaagtatgttcctcgcgccgtcctcgtcgatctggagcccggtacaatggacgccgtccgtgccggtccctttggccagctcttccgccccgacaacttcgtcttcggccagtccggtgctggaaacaactgggccaagggt
>Diaporthe_sp_virgiliae_CFCC_54374_
gccctcctctgctggtgcgcatgatgctaacggaccgttttcggcttgtaggataaggatggcgatggttagtgcggccgcctctttgctccctctcacatacgcacgcgtcatgttcgatccgacgcgacagtctgcgcgtgcataatttccagccaagcgattatcacatctatcacgagtatcatactgagatatggcgtgtaggacaaatcaccaccaaggagctcggcacggtcatgcgatccctgggccagaacccgtccgagtctgagctgcaagatatgattaacgaggtcgacgccgacaacaatggcaccattgacttccctggtacgtccagatgctcgcgctctgaagggggggggctggtgtcgcccctctgccgcagccttgttaccacgtacgacgcg-------------------------------gctcgcaagtccgcgccctccaccggaggtgtcaagaagcctcaccgctacaagcctggtaccgtcgctctgcgtgagatccgtcgctaccagaagagcaccgagctgctgatccgcaagctccccttccagcgtctggtatgttgcaccccgaggaatattcaccatgtcgcaccctgctgaccatcgccgcctccaacaggtccgtgagatcgcccaggacttcaagtccgacctccgcttccagtcttccgccatcggtgccctgcaggagtcggtcgagtcttacctcgtctccctcttcgaggacaccaacctgtgcgccatccacgccaagcgtgtcaccatccagtcggtatgtcacatactcttatgacccacacacgcgcgacgcgtcttgggacacatgctaacaaccacacagaagg----------------------------------------------------------------------------ccctttgtgaacttataccttactgttgcctcggcgctagctggtcctc---cggggcccctctccggaggagcaggcacgccggcggccaagttaactcttgtttttacactgaaactctgag-aataaaacataaatgaatcaaaactttcaacaacggatctcttggttctggcatcgatgaagaacgcagcgaaatgcgataagtaatgtgaattgcagaattcagtgaatcatcgaatctttgaacgcacattgcgccctctggtattccggagggcatgcctgttcgagcgtcatttcaaccctcaagcctggcttggtgatggggcactgctttccc--ccgaaagcaggccctgaaattcagtggcgagctcgccaggaccccgagcgcagtagttaaaccctcgctctggaaggccctggcggtgccctgccgttaaacccccaacttttgaaa-------------------------------------------------------------gtaaacaccacaatctcggaacatgctatcctgccctccatactgcacctcaaatcatcagcccgcagctgctcgcgcggcttcgtcatatcggggggcgcattttcacccctcgccttggattttccattttcagtgcgggtgcggggtgcgcttatcagggggcttatctcctacacccaaaaccctgttgcatcactcactcactcctaaccacccccaccaatacgctcatcatgaattccatcgcctccttcaatacccgtttgcaaaacgcgttgaatcccatgctgactttctatttccacagccgccgagcttggcaa----------------------------------------------------------------------------------------------------------------------------------------------------------------------------------------------------------------------------------------------------------------------------------tgctgctttctggtgcgtcccagctcgagctccaagtccaccgccgcgacgctcgacacgcgacaatacgacctcgaagcatcgttactgacctcgaattcttaggcaaaccatctctggcgagcacggcctcgacagcaatggcgtgtatgcacctcctattccctgcccactgatcttggcctctcttccggcttggcactgacaattgcacagttacaacggcacttctgagctccagctcgagcgcatgaatgtctacttcaacgaggtaagtcaacaacagcacatcatccgtccgaccatctccaacatggtttactgctgtcgcccggaccttgctaacgcgttatcgcccaggcctccggcaacaagtatgttccccgcgccgtcctcgtcgatctcgagcccggtaccatggacgccgt-------------------------------------------------------------------------------------
>Diaporthe_sp_virgiliae_CFCC_55908
gccctcctctgctggtgcgcatgatgctaacggaccgttttcggcttgtaggataaggatggcgatggttagtgcggccgcctctttgctccctctcacatacgcacgcgtcatgttcgatccgacgcgacagtctgcgcgtgcataatttccagccaagcgattatcacatctatcacgagtatcatactgagatatggcgtgtaggacaaatcaccaccaaggagctcggcacggtcatgcgatccctgggccagaacccgtccgagtctgagctgcaagatatgattaacgaggtcgacgccgacaacaatggcaccattgacttccctggtacgtccagatgctcgcgctctgaagggggggggctggtgtcgcccctctgccgcagccttgttaccacgtacgacgcg-------------------------------gctcgcaagtccgcgccctccaccggaggtgtcaagaagcctcaccgctacaagcctggtaccgtcgctctgcgtgagatccgtcgctaccagaagagcaccgagctgctgatccgcaagctccccttccagcgtctggtatgttgcaccccgaggaatattcaccatgtcgcaccctgctgaccatcgccgcctccaacaggtccgtgagatcgcccaggacttcaagtccgacctccgcttccagtcttccgccatcggtgccctgcaggagtcggtcgagtcttacctcgtctccctcttcgaggacaccaacctgtgcgccatccacgccaagcgtgtcaccatccagtcggtatgtcacatactcttatgacccacacacgcgcgacgcgtcttgggacacatgctaacaaccacacagaagg----------------------------------------------------------------------------ccctttgtgaacttataccttactgttgcctcggcgctagctggtcctc---cggggcccctctccggaggagcaggcacgccggcggccaagttaactcttgtttttacactgaaactctgag-aataaaacataaatgaatcaaaactttcaacaacggatctcttggttctggcatcgatgaagaacgcagcgaaatgcgataagtaatgtgaattgcagaattcagtgaatcatcgaatctttgaacgcacattgcgccctctggtattccggagggcatgcctgttcgagcgtcatttcaaccctcaagcctggcttggtgatggggcactgctttccc--ccgaaagcaggccctgaaattcagtggcgagctcgccaggaccccgagcgcagtagttaaaccctcgctctggaaggccctggcggtgccctgccgttaaacccccaacttttgaaa-------------------------------------------------------------gtaaacaccacaatctcggaacatgctatcctgccctccatactgcacctcaaatcatcagcccgcagctgctcgcgcggcttcgtcatatcggggggcgcattttcacccctcgccttggattttccattttcagtgcgggtgcggggtgcgcttatcagggggcttatctcctacacccaaaaccctgttgcatcactcactcactcctaaccacccccaccaatacgctcatcatgaattccatcgcctccttcaatacccgtttgcaaaacgcgttgaatcccatgctgactttctatttccacagccgccgagcttggcaa----------------------------------------------------------------------------------------------------------------------------------------------------------------------------------------------------------------------------------------------------------------------------------tgctgctttctggtgcgtcccagctcgagctccaagtccaccgccgcgacgctcgacacgcgacaatacgacctcgaagcatcgttactgacctcgaattcttaggcaaaccatctctggcgagcacggcctcgacagcaatggcgtgtatgcacctcctattccctgcccactgatcttggcctctcttccggcttggcactgacaattgcacagttacaacggcacttctgagctccagctcgagcgcatgaatgtctacttcaacgaggtaagtcaacaacagcacatcatccgtccgaccatctccaacatggtttactgctgtcgcccggaccttgctaacgcgttatcgcccaggcctccggcaacaagtatgttccccgcgccgtcctcgtcgatctcgagcccggtaccatggacgccgt-------------------------------------------------------------------------------------
>D__penetriteum_LC3353
?????????????????????????????????????????????????????????????????????????????????????????????????????????????????????????????????????????????????????????????????????????????????????????????????????????????????????????????????????????????????????????????????????????????????????????????????????????????????????????????????????????????????????????????????????????????????????????????????????????????????????????????ggctccccgcaagcagctcgcctccaaggccgctcgcaagtccgcgccctccaccggaggtgtcaagaagcctcaccgctacaagcctggtaccgtcgctctgcgtgagatccgtcgctaccagaagagcaccgagctgctgatccgcaagctccccttccagcgtctggtatgttgcaccccgaggaatattcaccatgtcgcaccctgctgaccatcgccgcctccaacaggtccgtgagatcgcccaggacttcaagtccgacctccgcttccagtcttccgccatcggtgccctgcaggagtcggtcgagtcttacctcgtctccctcttcgaggacaccaacctgtgcgccatccacgccaagcgtgtcaccatccagtcggtatgtcacacacttccatggcccacacgcgcgcgacgcgtctt------------------------------------------------------------------gggatcattgctggaacgcgccccaggcgcacccagaaaccctttgtgaacttataccttactgttgcctcggcgctagctggtcctc---cggggcccctctccggaggagcaggcacgccggcggccaacctaactcttgtttttacactgaaactctgag-aataaaacataaatgaatcaaaactttcaacaacggatctcttggttctggcatcgatgaagaacgcagcgaaatgcgataagtaatgtgaattgcagaattcagtgaatcatcgaatctttgaacgcacattgcgccctctggtattccggagggcatgcctgttcgagcgtcatttcaaccctcaagcctggcttggtgatggggcactgcctgt----aaaagggcaggccctgaaattcagtggcgagctcgccaggaccccgagcgcagtagttaaaccctcgctctggaaggccctggcggtgccctgccgttaaacccccaacttctgaaa-------------------------------------------------------------gtaaacaccacaatctcggaacatgctatcctgccctccatactgcacctcaaatcatcagcccgcagctgctcgggcggcttcgtcatatcggggggcgcattttcacccctcgctttggattttccattttcagtgcgggtgcggggtgcgcttatcagggggcttatctcctacacccaaaaccctgttgcatcactcgcctccttctaaccacccccaccaatacgctcatcatgaattccatcgcctccttcaataaccgttcgcaaaacgcgttgaattccatgctgactttctatttccacagccgccg------------------------------------------------------------------------------------------------------------------------------------------------------------------------------------------------------------------------------------------------------------------------------------------------------------------------------------------------------------------acctcgaagcatcgttactgacctcgaattcttaggcaaaccatctctggcgagcacggcctcgacagcaatggcgtgtatgcacctcctattccctgcccactgatcttggcctctcttccggcttggcactgacaattgcacagttacaacggcacttctgagctccagctcgagcgcatgaacgtctacttcaacgaggtaagtcaacagcagcacatcatccgtccgaccatctccaacatggtttactgctgtcgcccggaccttgctaacgcgttatcgcccaggcctccggcaacaagtatgttccccgcgccgtcctcgtcgatctcgagcccggtaccatggacgccgtc------------------------------------------------------------------------------------
>D__virgiliae_CMW_40755
???????????????????????????????????????????????????????????????????????????????????????????????????????????????????????????????????????????????????????????????????????????????????????????????????????????????????????????????????????????????????????????????????????????????????????????????????????????????????????????????????????????????????????????????????????????????????????????????????????????????????????????????????????????????????????????????????????????????????????????????????????????????????????????????????????????????????????????????????????????????????????????????????????????????????????????????????????????????????????????????????????????????????????????????????????????????????????????????????????????????????????????????????????????????????????????????????????????????????????????????????????????????????????????????????????????????????????????????????????????????-----------------------------------------------------------------------------------atacttttttgttgcctcggcgcatgctggccctctatgggggcccctctccggaggagcaggcacgccggcggccaagttaactcttgtttttacactgaaactctgagaaaaaaaacataaatgaatcaaaactttcaacaacggatctcttggttctggcatcgatgaagaacgcagcgaaatgcgataagtaatgtgaattgcagaattcagtgaatcatcgaatctttgaacgcacattgcgccctctggtattccggagggcatgcctgttcgagcgtcatttcaaccctcaagcctggcttggtgttggggcactgcttctcc--ccagaagcaggccctgaaattcagtggcgagctcgccaggaccccgagcgcagtagttaaaccctcgctctggaaggccctggcggtgccctgccgttaaa-----------------------------------------------------------------------------??????????????????????????????????????????????????????????????????????????????????????????????????????????????????????????????????????????????????????????????????????????????????????????????????????????????????????????????????????????????????????????????????????????????????????????????????????????????????????????????????????ctcgtcggcccatggtgctttcgcatcctctgcccctgagcctgagcctaccccaccatcgcgaccgcaccaacggtcgggcctcaaaacatcaccaacatcctgggaggagcacccagatgccctcgaaagacgcgtcagattgctaacgtgaactttttctcgcctttaggttcaccttcagaccggccaatgcgtaagttgctcctgtcaacaccagcggaccttatcatcgccactgtagctgacacgtttcccagggtaaccaaatcggtgctgctttctggtgcgtcccagctcgagctccaagtccaccgccgcgacgctcgacacgcgacaatacgacctcgaagcatcgttgctgacctcg-actcttaggcaaaccatctctggcgagcacggcctcgacagcaatggcgtgtatgcacctcctattccctgcccactgatcttggcctctcttccggcttggcactgacaattgcacagttacaacggcagttctgagctccagctcgagcgcatgaacgtctacttcaacgaggtaagtcaacagcagcacatcatccgtccgaccatctccaacatggtttactgctgtcgcccggaccttgctaacgcgttatcgcccaggcctccggcaacaagtatgttccccgcgccgtcctcgtcgatctcgagcccggtaccatggacgccgtccgtgccggtccctttggccagctcttccgccccgacaact--------------------------------------------
>D__virgiliae_CMW_40748
???????????????????????????????????????????????????????????????????????????????????????????????????????????????????????????????????????????????????????????????????????????????????????????????????????????????????????????????????????????????????????????????????????????????????????????????????????????????????????????????????????????????????????????????????????????????????????????????????????????????????????????????????????????????????????????????????????????????????????????????????????????????????????????????????????????????????????????????????????????????????????????????????????????????????????????????????????????????????????????????????????????????????????????????????????????????????????????????????????????????????????????????????????????????????????????????????????????????????????????????????????????????????????????????????????????????????????????????????????????????-----------------------------------------------------------------------------------atacttttttgttgcctcggcgcatgctggccctctatgggggcccctctccggaggagcaggcacgccggcggccaagttaactcttgtttttacactgaaactctgagaaaaaaaacataaatgaatcaaaactttcaacaacggatctcttggttctggcatcgatgaagaacgcagcgaaatgcgataagtaatgtgaattgcagaattcagtgaatcatcgaatctttgaacgcacattgcgccctctggtattccggagggcatgcctgttcgagcgtcatttcaaccctcaagcctggcttggtgttggggcactgcttctcc--ccagaagcaggccctgaaattcagtggcgagctcgccaggaccccgagcgcagtagttaaaccctcgctctggaaggccctggcggtgccctgccgttaaa-----------------------------------------------------------------------------??????????????????????????????????????????????????????????????????????????????????????????????????????????????????????????????????????????????????????????????????????????????????????????????????????????????????????????????????????????????????????????????????????????????????????????????????????????????????????????????????????ctcgtcggcccatggtgctttcgcatcctctgcccctgagcctgagcctaccccaccatcgcgaccgcaccaacggtcgggcctcaaaacatcaccaacatcctgggaggagcacccagatgccctcgaaagacgcgtcagattgctaacgtgaactttttctcgcctttaggttcaccttcagaccggccaatgcgtaagttgctcctgtcaacaccagcggaccttatcatcgccactgtagctgacacgtttcccagggtaaccaaatcggtgctgctttctggtgcgtcccagctcgagctccaagtccaccgccgcgacgctcgacacgcgacaatacgacctcgaagcatcgttgctgacctcg-actcttaggcaaaccatctctggcgagcacggcctcgacagcaatggcgtgtatgcacctcctattccctgcccactgatcttggcctctcttccggcttggcactgacaattgcacagttacaacggcagttctgagctccagctcgagcgcatgaacgtctacttcaacgaggtaagtcaacagcagcacatcatccgtccgaccatctccaacatggtttactgctgtcgcccggaccttgctaacgcgttatcgcccaggcctccggcaacaagtatgttccccgcgccgtcctcgtcgatctcgagcccggtaccatggacgccgtccgtgccggtccctttggccagctcttccgccccgacaact--------------------------------------------
